# Supplementary material for: Host adaption to the bacteriophage carrier state of Campylobacter jejuni
Source: Res Microbiol. 2015 Jul-Aug;166(6):504–15. doi: 10.1016/j.resmic.2015.05.003 (PMC4534711; doi:10.1016/j.resmic.2015.05.003)
Supplement: Table S2 — Comparative RNA-seq data for C. jejuni PT14, PT14CP8CS and PT14CP30ACS. [file mmc3.xlsx]

## Sheet: PT14 vs. CP30ACS vs. CP8CS
Feature ID	Experiment - Range (original values)	Experiment - IQR (original values)	Experiment - Difference (original values)	Experiment - Fold Change (original values)	Experiment - Range (normalized values)	Experiment - IQR (normalized values)	Experiment - Difference (normalized values)	Experiment - Fold Change (normalized values)	Baggerley's test: CP30ACS vs PT14 normalized values - Weighted proportions difference	Baggerley's test: CP30ACS vs PT14 normalized values - Weighted proportions fold change	Baggerley's test: CP30ACS vs PT14 normalized values - Test statistic	Baggerley's test: CP30ACS vs PT14 normalized values - P-value	Baggerley's test: CP30ACS vs PT14 normalized values - Bonferroni	Baggerley's test: CP30ACS vs PT14 normalized values - FDR p-value correction	Baggerley's test: CP8CS vs PT14 normalized values - Weighted proportions difference	Baggerley's test: CP8CS vs PT14 normalized values - Weighted proportions fold change	Baggerley's test: CP8CS vs PT14 normalized values - Test statistic	Baggerley's test: CP8CS vs PT14 normalized values - P-value	Baggerley's test: CP8CS vs PT14 normalized values - Bonferroni	Baggerley's test: CP8CS vs PT14 normalized values - FDR p-value correction	Baggerley's test: CP8CS vs CP30ACS normalized values - Weighted proportions difference	Baggerley's test: CP8CS vs CP30ACS normalized values - Weighted proportions fold change	Baggerley's test: CP8CS vs CP30ACS normalized values - Test statistic	Baggerley's test: CP8CS vs CP30ACS normalized values - P-value	Baggerley's test: CP8CS vs CP30ACS normalized values - Bonferroni	Baggerley's test: CP8CS vs CP30ACS normalized values - FDR p-value correction	PT14 - 0940N0003_TTAGGC_L002_R1_001 (paired) without duplicates trimmed (paired) RNA-Seq - Expression values	PT14 - 0940N0003_TTAGGC_L002_R1_001 (paired) without duplicates trimmed (paired) RNA-Seq - Normalized expression values	PT14 - 0940N0003_TTAGGC_L002_R1_001 (paired) without duplicates trimmed (paired) RNA-Seq - Gene length	PT14 - 0940N0003_TTAGGC_L002_R1_001 (paired) without duplicates trimmed (paired) RNA-Seq - Unique gene reads	PT14 - 0940N0003_TTAGGC_L002_R1_001 (paired) without duplicates trimmed (paired) RNA-Seq - Total gene reads	PT14 - 0940N0003_TTAGGC_L002_R1_001 (paired) without duplicates trimmed (paired) RNA-Seq - RPKM	PT14 - 0940N0003_TTAGGC_L002_R1_001 (paired) without duplicates trimmed (paired) RNA-Seq - Chromosome region start	PT14 - 0940N0003_TTAGGC_L002_R1_001 (paired) without duplicates trimmed (paired) RNA-Seq - Chromosome region end	PT14 - 0940N0001_ATCACG_L002_R1_001 (paired) without duplicates trimmed (paired) RNA-Seq - Expression values	PT14 - 0940N0001_ATCACG_L002_R1_001 (paired) without duplicates trimmed (paired) RNA-Seq - Normalized expression values	PT14 - 0940N0001_ATCACG_L002_R1_001 (paired) without duplicates trimmed (paired) RNA-Seq - Gene length	PT14 - 0940N0001_ATCACG_L002_R1_001 (paired) without duplicates trimmed (paired) RNA-Seq - Unique gene reads	PT14 - 0940N0001_ATCACG_L002_R1_001 (paired) without duplicates trimmed (paired) RNA-Seq - Total gene reads	PT14 - 0940N0001_ATCACG_L002_R1_001 (paired) without duplicates trimmed (paired) RNA-Seq - RPKM	PT14 - 0940N0001_ATCACG_L002_R1_001 (paired) without duplicates trimmed (paired) RNA-Seq - Chromosome region start	PT14 - 0940N0001_ATCACG_L002_R1_001 (paired) without duplicates trimmed (paired) RNA-Seq - Chromosome region end	PT14 - 0940N0002_CGATGT_L002_R1_001 (paired) without duplicates trimmed (paired) RNA-Seq - Expression values	PT14 - 0940N0002_CGATGT_L002_R1_001 (paired) without duplicates trimmed (paired) RNA-Seq - Normalized expression values	PT14 - 0940N0002_CGATGT_L002_R1_001 (paired) without duplicates trimmed (paired) RNA-Seq - Gene length	PT14 - 0940N0002_CGATGT_L002_R1_001 (paired) without duplicates trimmed (paired) RNA-Seq - Unique gene reads	PT14 - 0940N0002_CGATGT_L002_R1_001 (paired) without duplicates trimmed (paired) RNA-Seq - Total gene reads	PT14 - 0940N0002_CGATGT_L002_R1_001 (paired) without duplicates trimmed (paired) RNA-Seq - RPKM	PT14 - 0940N0002_CGATGT_L002_R1_001 (paired) without duplicates trimmed (paired) RNA-Seq - Chromosome region start
A911_00010	250.848	174.683	205.483	1.43816	205.685	152.03	177.35	1.4164	-1.38469e-05	-1.03251	-0.815317	0.414891	1	0.485162	0.000163504	1.3718	8.77111	0	0	0	0.00017735	1.4164	9.57769	0	0	0	478.156	449.976	1068	1618	1618	478.156	1483	2550	478.258	448.847	1068	5164	5164	478.258	1483	2550	450.505	420.474	1068	5062	5062	450.505	1483
A911_00020	30.2741	18.0797	5.45035	1.04301	32.2788	12.6803	-3.63117	-1.03141	4.27207e-07	1.0036	0.0428583	0.965814	1	0.983623	-3.20396e-06	-1.02772	-0.297652	0.765969	1	0.799972	-3.63117e-06	-1.03141	-0.37064	0.710906	1	0.767428	119.972	112.901	342	130	130	119.972	4916	5257	116.554	109.386	342	403	403	116.554	4916	5257	143.686	134.107	342	517	517	143.686	4916
A911_00025	38.0581	18.2914	-21.1375	-1.24789	35.5844	20.726	-23.4975	-1.30811	-7.24701e-06	-1.07833	-0.716279	0.473819	1	0.542959	-2.34975e-05	-1.30811	-3.06769	0.00215718	1	0.0031493	-1.62504e-05	-1.21308	-1.67136	0.0946502	1	0.13532	98.583	92.7731	1239	387	387	98.583	5260	6498	112.244	105.341	1239	1406	1406	112.244	5260	6498	108.398	101.172	1239	1413	1413	108.398	5260
A911_00030	18.0833	11.1175	7.72906	1.12231	15.7809	7.1135	4.56856	1.07763	-3.99795e-07	-1.00679	-0.0637219	0.949192	1	0.969674	4.16876e-06	1.07036	0.621352	0.534368	1	0.578724	4.56856e-06	1.07763	0.681951	0.49527	1	0.578339	60.845	57.2592	1302	251	251	60.845	6708	8009	64.4217	60.4599	1302	848	848	64.4217	6708	8009	64.3152	60.0279	1302	881	881	64.3152	6708
A911_00035	186.048	148.482	-164.587	-2.88854	177.879	143.933	-158.054	-3.02744	-0.000151117	-2.78007	-10.6659	1.46987e-26	2.43558e-23	1.03642e-25	-0.000158054	-3.02744	-15.4513	7.41612e-54	1.22885e-50	2.47752e-53	-6.9365e-06	-1.08898	-0.570042	0.568649	1	0.647774	235.361	221.49	4491	3349	3349	235.361	8143	12633	260.483	244.464	4491	11827	11827	260.483	8143	12633	259.37	242.08	4491	12255	12255	259.37	8143
A911_00050	2608.79	978.491	-1614.44	-1.60596	2567.18	1021.98	-1629.08	-1.68341	-0.000480065	-1.13589	-1.18567	0.235753	1	0.295048	-0.00162908	-1.68341	-4.37337	1.22344e-05	0.0202723	2.1139e-05	-0.00114902	-1.48202	-3.55969	0.000371297	0.61524	0.000822513	4927.59	4637.19	240	3747	3747	4927.59	14697	14936	3864.97	3627.29	240	9378	9378	3864.97	14697	14936	4043.56	3774.01	240	10210	10210	4043.56	14697
A911_00055	9340.25	6017.23	-7538.92	-2.84579	8974.14	5779.14	-7247.31	-2.9833	-0.00293767	-1.36888	-2.58587	0.00971335	1	0.0164908	-0.00724731	-2.9833	-9.15781	5.29869e-20	8.77992e-17	1.52165e-19	-0.00430964	-2.17938	-4.89215	9.97462e-07	0.00165279	3.05507e-06	13158.6	12383.1	648	27016	27016	13158.6	15001	15648	11097.9	10415.5	648	72706	72706	11097.9	15001	15648	10613.4	9905.89	648	72357	72357	10613.4	15001
A911_00060	180.531	53.7326	-112.927	-1.35737	162.036	63.5312	-103.79	-1.3672	5.21509e-05	1.156	1.55382	0.120228	1	0.163695	-5.16389e-05	-1.18269	-3.49796	0.000468837	0.776863	0.000729449	-0.00010379	-1.3672	-3.13376	0.00172582	1	0.00346629	334.251	314.552	1677	1776	1776	334.251	15808	17484	376.183	353.048	1677	6378	6378	376.183	15808	17484	359.226	335.28	1677	6338	6338	359.226	15808
A911_00065	845.191	775.851	-809.845	-2.98423	814.221	745.533	-776.951	-3.12808	-0.000339828	-1.42361	-12.2542	1.59614e-34	2.64481e-31	1.23589e-33	-0.000776951	-3.12808	-34.6804	1.67774e-263	2.78002e-260	6.55665e-263	-0.000437123	-2.19728	-19.3477	2.14663e-83	3.55697e-80	1.9437e-82	1235.42	1162.61	525	2055	2055	1235.42	17496	18020	1203.9	1129.86	525	6390	6390	1203.9	17496	18020	1214.64	1133.67	525	6709	6709	1214.64	17496
A911_00070	58.0012	13.7839	-41.1379	-1.24714	59.9222	18.0472	-45.7206	-1.3071	-3.64114e-05	-1.23018	-2.63963	0.0082998	1	0.0142812	-4.57206e-05	-1.3071	-3.34184	0.000832245	1	0.00126633	-9.30921e-06	-1.06253	-0.920218	0.357459	1	0.440706	181.86	171.142	1227	707	707	181.86	18112	19338	219.75	206.236	1227	2726	2726	219.75	18112	19338	221.162	206.419	1227	2855	2855	221.162	18112
A911_00075	215.699	148.664	175.235	1.79447	182.731	127.512	147.201	1.7118	9.32225e-05	1.45078	4.20766	2.58032e-05	0.0427559	6.22156e-05	0.000147201	1.7118	8.52244	0	0	0	5.39786e-05	1.17991	2.11502	0.0344287	1	0.0547488	219.764	206.812	675	470	470	219.764	19414	20088	214.528	201.335	675	1464	1464	214.528	19414	20088	227.414	212.254	675	1615	1615	227.414	19414
A911_00080	216.515	153.209	171.689	1.7795	184.042	129.344	144.053	1.69757	0.00014334	1.69412	7.96842	1.55431e-15	2.5755e-12	8.82019e-15	0.000144053	1.69757	10.5729	0	0	0	7.12479e-07	1.00204	0.0369613	0.970516	1	0.987198	207.105	194.9	1527	1002	1002	207.105	20109	21635	231.571	217.33	1527	3575	3575	231.571	20109	21635	222.093	207.288	1527	3568	3568	222.093	20109
A911_00085	158.551	70.7468	106.038	1.50472	134.912	51.3704	87.8849	1.44595	8.78849e-05	1.44595	4.22845	2.3531e-05	0.0389908	5.73394e-05	7.16742e-05	1.36369	3.47026	0.000519958	0.86157	0.00080747	-1.62106e-05	-1.06032	-1.19339	0.232719	1	0.304521	244.228	229.835	168	130	130	244.228	21647	21814	207.832	195.051	168	353	353	207.832	21647	21814	178.217	166.337	168	315	315	178.217	21647
A911_00090	274.291	190.632	195.163	1.30611	219.552	140.528	147.165	1.24619	0.000141997	1.23754	6.72717	1.7301e-11	2.86678e-08	7.50467e-11	0.000147165	1.24619	3.97864	6.93119e-05	0.11485	0.000113825	5.1684e-06	1.00699	0.137376	0.890734	1	0.920166	618.64	582.181	1779	3487	3487	618.64	21920	23698	648.903	608.997	1779	11671	11671	648.903	21920	23698	645.149	602.142	1779	12075	12075	645.149	21920
A911_00095	205.267	144.144	-151.606	-1.15883	207.72	173.384	-183.388	-1.21479	-4.79729e-05	-1.0485	-1.28265	0.199615	1	0.254629	-0.000183388	-1.21479	-7.30798	2.7122e-13	4.49411e-10	6.62848e-13	-0.000135415	-1.15861	-3.70222	0.000213721	0.354136	0.000490493	1121.5	1055.4	900	3198	3198	1121.5	23688	24587	1093.08	1025.86	900	9946	9946	1093.08	23688	24587	1103.84	1030.26	900	10452	10452	1103.84	23688
A911_00100	1320.69	1183.71	-1255.12	-4.50248	1246.02	1130.91	-1192.17	-4.71869	-0.000714141	-1.89423	-16.5548	1.48385e-61	2.45874e-58	1.30092e-60	-0.00119217	-4.71869	-42.2074	0	0	0	-0.000478025	-2.49109	-11.762	6.13e-32	1.01574e-28	4.79123e-31	1576.3	1483.4	879	4390	4390	1576.3	24665	25543	1614.43	1515.15	879	14347	14347	1614.43	24665	25543	1649.68	1539.71	879	15256	15256	1649.68	24665
A911_00105	52.7622	27.3632	40.5621	1.99452	45.4853	22.5255	34.5157	1.90261	1.26354e-05	1.33043	2.03471	0.0418797	1	0.0628575	3.45157e-05	1.90261	5.09706	3.4498e-07	0.000571632	6.41562e-07	2.18802e-05	1.43008	3.40851	0.0006532	1	0.00139839	33.5541	31.5766	903	96	96	33.5541	25656	26558	50.2773	47.1854	903	459	459	50.2773	25656	26558	38.525	35.9568	903	366	366	38.525	25656
A911_00110	92.7463	43.602	-59.8842	-1.37579	83.6663	40.7373	-55.5632	-1.38992	-4.19093e-07	-1.00212	-0.0364946	0.970888	1	0.98697	-5.55632e-05	-1.38992	-4.25035	2.13439e-05	0.0353669	3.63857e-05	-5.51441e-05	-1.38698	-4.22002	2.44288e-05	0.0404785	6.38463e-05	208.987	196.671	1329	880	880	208.987	26636	27964	219.928	206.403	1329	2955	2955	219.928	26636	27964	204.76	191.11	1329	2863	2863	204.76	26636
A911_00115	147.531	43.776	89.3614	1.38649	121.826	27.8351	72.0506	1.33236	7.20506e-05	1.33236	2.97617	0.00291871	1	0.00544629	3.41257e-05	1.15742	2.73346	0.00626721	1	0.00877834	-3.79249e-05	-1.15115	-1.55158	0.120764	1	0.170013	218.003	205.155	2370	1637	1637	218.003	27980	30349	246.027	230.897	2370	5895	5895	246.027	27980	30349	229.602	214.297	2370	5725	5725	229.602	27980
A911_00120	279.001	225.182	258.314	5.54645	246.379	200.118	228.545	5.29033	4.15537e-05	1.78006	2.36242	0.018156	1	0.0291234	0.000228545	5.29033	15.8395	0	0	0	0.000186992	2.972	8.51663	0	0	0	55.5634	52.2888	1386	244	244	55.5634	30388	31773	56.6637	53.179	1386	794	794	56.6637	30388	31773	58.2229	54.3416	1386	849	849	58.2229	30388
A911_00135	144.508	31.4722	-90.105	-1.31921	141.186	42.1698	-94.586	-1.37171	-9.4586e-05	-1.37171	-3.68304	0.000230469	0.381887	0.000496602	-7.5039e-05	-1.27386	-2.90759	0.00364226	1	0.00521627	1.9547e-05	1.07682	1.47295	0.140763	1	0.194209	322.043	303.064	1572	1604	1604	322.043	34254	35825	383.88	360.273	1572	6101	6101	383.88	34254	35825	411.215	383.803	1572	6801	6801	411.215	34254
A911_00140	96.1475	65.805	78.5282	1.66159	85.6207	57.1792	69.3415	1.64773	-3.53731e-05	-1.33043	-3.45313	0.000554128	0.918189	0.00113919	3.39684e-05	1.2385	3.00191	0.0026829	1	0.00388259	6.93415e-05	1.64773	7.13429	9.72999e-13	1.61226e-09	5.11829e-12	134.676	126.739	996	425	425	134.676	35921	36916	165.25	155.088	996	1664	1664	165.25	35921	36916	155.839	145.45	996	1633	1633	155.839	35921
A911_00145	194.34	119.584	146.317	6.09016	172.284	106.225	129.603	5.8102	4.27211e-05	2.58559	5.00776	5.50705e-07	0.000912519	1.58149e-06	0.000129603	5.8102	6.48221	9.0401e-11	1.49794e-07	1.99195e-10	8.68819e-05	2.24715	4.07505	4.6005e-05	0.0762303	0.000116382	25.2856	23.7954	1398	112	112	25.2856	43200	44597	28.6547	26.8925	1398	405	405	28.6547	43200	44597	32.295	30.1422	1398	475	475	32.295	43200
A911_00150	70.8999	45.1281	49.1613	1.42934	58.5925	40.161	43.1589	1.4181	-4.4224e-06	-1.04284	-0.444698	0.656538	1	0.716656	3.87365e-05	1.35984	3.63952	0.000273154	0.452616	0.000434372	4.31589e-05	1.4181	4.7318	2.22539e-06	0.00368748	6.57304e-06	97.4729	91.7284	3714	1147	1147	97.4729	44658	48371	125.144	117.448	3714	4699	4699	125.144	44658	48371	121.896	113.77	3714	4763	4763	121.896	44658
A911_00155	44.3179	14.0657	23.7699	1.2888	36.959	8.71323	17.7468	1.23006	7.06541e-06	1.09159	0.74749	0.454768	1	0.522936	1.77468e-05	1.23006	1.84121	0.0655907	1	0.0820874	1.06814e-05	1.12685	1.38251	0.166816	1	0.226754	65.5722	61.7078	1521	316	316	65.5722	48371	49891	87.9865	82.5756	1521	1353	1353	87.9865	48371	49891	93.3621	87.1384	1521	1494	1494	93.3621	48371
A911_00160	52.3851	31.2597	35.7758	1.37873	42.8997	23.848	28.8497	1.32579	2.88497e-05	1.32579	3.48207	0.000497559	0.824455	0.00103186	2.59691e-05	1.29326	3.15654	0.00159656	1	0.0023453	-2.88062e-06	-1.02515	-0.327641	0.743183	1	0.796103	85.1038	80.0883	2622	707	707	85.1038	49911	52532	98.1572	92.1208	2622	2602	2602	98.1572	49911	52532	100.124	93.4499	2622	2762	2762	100.124	49911
A911_00165	497.251	153.972	295.501	1.41758	420.005	151.907	-260.084	-1.404	0.000240154	1.36184	3.0206	0.00252272	1	0.0047394	-1.99299e-05	-1.03096	-0.424074	0.671512	1	0.712353	-0.000260084	-1.404	-3.52305	0.000426615	0.706901	0.000936293	778.255	732.39	702	1731	1731	778.255	52562	53263	705.626	662.232	702	5008	5008	705.626	52562	53263	639.078	596.476	702	4720	4720	639.078	52562
A911_00170	42.9096	12.9285	26.6938	1.46674	35.9142	8.76998	21.9341	1.40902	2.19341e-05	1.40902	2.41446	0.0157586	1	0.0255499	8.27966e-06	1.1544	1.33425	0.182123	1	0.215864	-1.36544e-05	-1.22057	-1.47854	0.139265	1	0.192783	55.3578	52.0954	1203	211	211	55.3578	53260	54462	60.5145	56.793	1203	736	736	60.5145	53260	54462	55.7022	51.989	1203	705	705	55.7022	53260
A911_00175	48.027	28.1152	-32.3704	-1.16379	42.3285	28.0392	-30.5982	-1.17311	1.25306e-05	1.06432	1.03041	0.302816	1	0.371129	-1.80676e-05	-1.10222	-1.53976	0.123618	1	0.149624	-3.05982e-05	-1.17311	-2.70438	0.00684327	1	0.0126696	191.008	179.751	1350	817	817	191.008	54565	55914	224.273	210.481	1350	3061	3061	224.273	54565	55914	208.123	194.249	1350	2956	2956	208.123	54565
A911_00180	327.027	230.836	-272.073	-2.43765	316.501	222.423	-263.364	-2.55572	-0.000135638	-1.45668	-2.53248	0.0113258	1	0.0189181	-0.000263364	-2.55572	-10.6137	2.57561e-26	4.26778e-23	7.60745e-26	-0.000127725	-1.75449	-2.62599	0.00863978	1	0.0157147	508.194	478.244	1044	1681	1681	508.194	55938	56981	448.324	420.753	1044	4732	4732	448.324	55938	56981	427.449	398.954	1044	4695	4695	427.449	55938
A911_00185	54.6995	24.3956	39.11	1.55605	48.5799	20.0055	32.6642	1.49526	3.26642e-05	1.49526	3.90368	9.47441e-05	0.156991	0.000216539	4.90152e-06	1.07432	0.687521	0.491755	1	0.53643	-2.77627e-05	-1.39182	-3.1664	0.00154337	1	0.00311873	69.6503	65.5456	648	143	143	69.6503	57159	57806	74.0311	69.4784	648	485	485	74.0311	57159	57806	67.3266	62.8385	648	459	459	67.3266	57159
A911_00190	212.178	148.513	-161.176	-1.34238	196.629	127.978	-148.844	-1.35357	8.9598e-05	1.18658	3.40927	0.000651366	1	0.00132269	-5.92465e-05	-1.14074	-1.86247	0.0625375	1	0.0785233	-0.000148844	-1.35357	-5.62211	1.88649e-08	3.12591e-05	6.88526e-08	543.652	511.613	1809	3116	3116	543.652	57806	59614	524.412	492.162	1809	9591	9591	524.412	57806	59614	468.101	436.896	1809	8909	8909	468.101	57806
A911_00195	481.136	157.907	277.205	2.28365	422.497	129.14	241.289	2.19159	0.000241289	2.19159	2.59716	0.00939974	1	0.016024	0.000150514	1.74331	7.13942	9.37472e-13	1.55339e-09	2.24803e-12	-9.07752e-05	-1.25715	-0.989137	0.322596	1	0.403733	244.507	230.097	324	251	251	244.507	59749	60072	179.506	168.467	324	588	588	179.506	59749	60072	223.835	208.914	324	763	763	223.835	59749
A911_00200	427.308	251.027	283.137	2.83021	376.482	217.487	249.088	2.71683	0.000249088	2.71683	3.82497	0.00013079	0.216719	0.000289732	0.000203818	2.40481	7.71954	1.17684e-14	1.95002e-11	3.0186e-14	-4.52701e-05	-1.12975	-0.673213	0.500812	1	0.583576	182.921	172.141	1791	1038	1038	182.921	60091	61881	130.943	122.891	1791	2371	2371	130.943	60091	61881	150.243	140.227	1791	2831	2831	150.243	60091
A911_00210	415.201	249.807	309.85	2.18224	361.516	212.211	269.56	2.09653	0.00026956	2.09653	6.24481	4.24337e-10	7.03127e-07	1.64563e-09	0.000237827	1.96744	5.22758	1.7175e-07	0.00028459	3.24874e-07	-3.17327e-05	-1.06561	-0.655935	0.511866	1	0.592706	320.628	301.732	1638	1664	1664	320.628	62823	64460	224.997	211.16	1638	3726	3726	224.997	62823	64460	240.641	224.599	1638	4147	4147	240.641	62823
A911_00215	252.971	229.762	241.026	11.3552	227.208	204.707	215.432	11.2626	-6.06188e-05	-3.88772	-10.3658	3.54922e-25	5.88105e-22	2.44027e-24	0.000154813	2.89697	15.0375	0	0	0	0.000215432	11.2626	23.2595	0	0	0	94.0785	88.5341	1872	558	558	94.0785	64464	66335	85.5966	80.3326	1872	1620	1620	85.5966	64464	66335	81.3911	75.9654	1872	1603	1603	81.3911	64464
A911_00220	418.669	323.944	362.729	11.9419	375.547	289.151	324.306	11.8536	-0.000105108	-4.51766	-7.09886	1.25812e-12	2.0847e-09	5.8395e-12	0.000219198	2.62384	7.56052	4.01901e-14	6.6595e-11	1.00749e-13	0.000324306	11.8536	12.8068	0	0	0	173.281	163.069	765	420	420	173.281	66292	67056	122.444	114.914	765	947	947	122.444	66292	67056	136.051	126.982	765	1095	1095	136.051	66292
A911_00225	129.185	78.4341	95.7485	1.6882	113.594	67.3114	81.4622	1.62445	8.14622e-05	1.62445	4.41373	1.01605e-05	0.0168359	2.5822e-05	5.82167e-05	1.44626	2.51074	0.012048	1	0.0164309	-2.32455e-05	-1.12321	-0.913921	0.360759	1	0.443455	124.932	117.569	96	38	38	124.932	67605	67700	161.762	151.814	96	157	157	161.762	67605	67700	130.693	121.981	96	132	132	130.693	67605
A911_00230	15.3392	4.18806	-8.39252	-2.42938	14.5281	4.13004	-8.10166	-2.53389	-8.10166e-06	-2.53389	-3.24804	0.00116205	1	0.00228955	-5.80708e-06	-1.76648	-2.19699	0.0280214	1	0.0367337	2.29458e-06	1.43444	1.10835	0.267711	1	0.34414	18.2967	17.2184	345	20	20	18.2967	67923	68267	13.4749	12.6462	345	47	47	13.4749	67923	68267	11.0202	10.2856	345	40	40	11.0202	67923
A911_00235	4.93659	1.32013	2.44723	1.79769e+308	4.4324	1.23213	2.1932	1.79769e+308	-5.53963e-07	-1.79769e+308	-1.28914	0.197348	1	0.252319	1.63923e-06	3.9591	1.34173	0.179683	1	0.213583	2.1932e-06	1.79769e+308	1.91769	0.0551501	1	0.0834555	0	0	216	0	0	0	68210	68425	0.457924	0.429763	216	1	1	0.457924	68210	68425	1.32013	1.23213	216	3	3	1.32013	68210
A911_00240	10.9795	5.84737	-7.17178	-3.28909	10.3454	5.54072	-6.86442	-3.4527	-6.09821e-06	-2.71061	-2.90413	0.00368274	1	0.0067206	-6.86442e-06	-3.4527	-3.36802	0.000757105	1	0.00115838	-7.6621e-07	-1.27377	-0.526085	0.598829	1	0.671353	9.56419	9.00054	264	8	8	9.56419	68340	68603	11.9893	11.252	264	32	32	11.9893	68340	68603	9.36092	8.7369	264	26	26	9.36092	68340
A911_00245	65.8564	42.3683	56.8401	4.13544	58.6039	36.7496	50.0815	3.9493	1.52118e-05	1.89582	2.99858	0.00271238	1	0.00507844	5.00815e-05	3.9493	8.19387	2.22045e-16	3.67928e-13	6.02173e-16	3.48697e-05	2.08316	6.06241	1.34109e-09	2.22219e-06	5.35468e-09	15.0294	14.1437	252	12	12	15.0294	68719	68970	12.9527	12.1562	252	33	33	12.9527	68719	68970	26.4026	24.6425	252	70	70	26.4026	68719
A911_00255	516.92	311.935	406.289	1.92646	442.768	260.808	344.441	1.83782	0.000136542	1.33212	4.89042	1.00625e-06	0.00166736	2.81648e-06	0.000344441	1.83782	9.07234	0	0	0	0.000207899	1.37961	6.48803	8.69738e-11	1.44116e-07	3.83286e-10	386.45	363.675	606	742	742	386.45	70014	70619	474.156	444.996	606	2905	2905	474.156	70014	70619	455.013	424.681	606	2901	2901	455.013	70014
A911_00260	271.77	164.748	211.236	1.62492	245.039	144.307	186.372	1.61112	-2.38541e-05	-1.07822	-0.871039	0.383733	1	0.453851	0.000162517	1.49424	5.28917	1.22878e-07	0.000203608	2.34302e-07	0.000186372	1.61112	6.3252	2.52915e-10	4.19081e-07	1.06908e-09	390.423	367.414	789	976	976	390.423	70740	71528	318.047	298.488	789	2537	2537	318.047	70740	71528	343.455	320.559	789	2851	2851	343.455	70740
A911_00265	536.465	252.597	-375.158	-1.29941	561.07	274.265	-396.709	-1.35105	-0.000396709	-1.35105	-6.13113	8.72635e-10	1.44596e-06	3.30127e-09	-0.000246697	-1.19272	-3.24065	0.00119258	1	0.00176438	0.000150011	1.13275	2.70789	0.00677117	1	0.0125502	1744.6	1641.79	417	2305	2305	1744.6	71621	72037	1542.97	1448.09	417	6505	6505	1542.97	71621	72037	1596.92	1490.47	417	7006	7006	1596.92	71621
A911_00270	59.0174	26.7378	-37.5185	-1.59644	52.6259	27.8034	-34.2566	-1.60909	6.0849e-06	1.07208	0.796932	0.425491	1	0.494416	-2.81717e-05	-1.5009	-3.62857	0.000284996	0.472238	0.000452335	-3.42566e-05	-1.60909	-4.33992	1.42538e-05	0.0236186	3.82177e-05	83.4266	78.5099	855	226	226	83.4266	72471	73325	89.8881	84.3602	855	777	777	89.8881	72471	73325	96.828	90.3733	855	871	871	96.828	72471
A911_00275	61.6632	19.0213	37.0996	1.30409	49.9945	12.6607	29.0464	1.254	2.90464e-05	1.254	2.8464	0.00442171	1	0.00795525	2.48227e-05	1.21707	2.4491	0.0143214	1	0.0194195	-4.22375e-06	-1.03035	-0.43523	0.663396	1	0.727978	110.992	104.451	600	211	211	110.992	73310	73909	116.716	109.538	600	708	708	116.716	73310	73909	138.297	129.078	600	873	873	138.297	73310
A911_00280	492.434	301.194	392.32	1.56142	413.545	235.755	320.897	1.48979	0.000104066	1.15884	4.51435	6.3511e-06	0.0105238	1.63413e-05	0.000320897	1.48979	8.23563	2.22045e-16	3.67928e-13	6.02173e-16	0.000216831	1.28559	5.61242	1.9953e-08	3.30621e-05	7.25046e-08	661.937	622.927	843	1768	1768	661.937	73958	74800	723.24	678.763	843	6164	6164	723.24	73958	74800	711.235	663.823	843	6308	6308	711.235	73958
A911_00295	232.39	116.728	118.55	1.4244	204.209	92.8331	94.0471	1.35906	6.62707e-05	1.25301	1.09828	0.272082	1	0.336448	9.40471e-05	1.35906	3.22325	0.00126747	1	0.00187016	2.77764e-05	1.08463	0.427444	0.669056	1	0.731766	299.705	282.042	357	339	339	299.705	76549	76905	257.669	241.823	357	930	930	257.669	76549	76905	280.622	261.915	357	1054	1054	280.622	76549
A911_00300	187.974	87.5466	-144.672	-1.4275	189.308	99.5148	-150.232	-1.49638	-9.0541e-05	-1.24987	-4.22331	2.4074e-05	0.0398906	5.85765e-05	-0.000150232	-1.49638	-7.16433	7.81815e-13	1.29547e-09	1.88569e-12	-5.96913e-05	-1.19722	-4.00988	6.07493e-05	0.100662	0.000151599	442.302	416.236	867	1215	1215	442.302	76924	77790	505.282	474.209	867	4429	4429	505.282	76924	77790	501.667	468.225	867	4576	4576	501.667	76924
A911_00310	236.762	142.399	-187.097	-2.23658	229.654	140.38	-181.989	-2.34451	-0.000104505	-1.491	-4.79982	1.58813e-06	0.00263153	4.36407e-06	-0.000181989	-2.34451	-8.57736	9.71142e-18	1.60918e-14	2.70906e-17	-7.74845e-05	-1.57244	-7.13319	9.80786e-13	1.62516e-09	5.12669e-12	378.554	356.244	336	403	403	378.554	79247	79582	308.216	289.261	336	1047	1047	308.216	79247	79582	328.429	306.536	336	1161	1161	328.429	79247
A911_00315	780.679	666.864	-733.634	-1.8263	763.722	667.581	-726.092	-1.91423	-0.000385966	-1.34026	-9.49991	2.10159e-21	3.48233e-18	1.36562e-20	-0.000726092	-1.91423	-24.6848	1.58085e-134	2.61947e-131	5.91303e-134	-0.000340126	-1.42826	-8.77066	1.77676e-18	2.94408e-15	1.23183e-17	1593.21	1499.32	480	2423	2423	1593.21	79722	80201	1627.1	1527.03	480	7896	7896	1627.1	79722	80201	1644.16	1534.55	480	8303	8303	1644.16	79722
A911_00320	501.426	427.237	459.743	2.53412	434.67	368.256	398.34	2.41797	0.000303132	2.07905	15.1179	0	0	0	0.00039834	2.41797	19.1266	0	0	0	9.52089e-05	1.16301	4.64109	3.46589e-06	0.00574297	1.00226e-05	269.174	253.31	1230	1049	1049	269.174	80292	81521	306.465	287.618	1230	3811	3811	306.465	80292	81521	323.4	301.841	1230	4185	4185	323.4	80292
A911_00325	472.689	369.084	415.677	3.3972	415.387	323.538	364.331	3.2417	0.000271994	2.67355	12.9503	0	0	0	0.000364331	3.2417	16.772	0	0	0	9.23373e-05	1.2125	5.15937	2.47787e-07	0.000410584	8.0983e-07	136.17	128.145	897	387	387	136.17	81509	82405	193.192	181.311	897	1752	1752	193.192	81509	82405	190.84	178.119	897	1801	1801	190.84	81509
A911_00330	871.938	145.594	201.178	1.13261	812.833	98.145	128.989	1.09067	0.000128989	1.09067	0.542552	0.587438	1	0.652403	9.59057e-05	1.06741	1.41669	0.156573	1	0.187458	-3.30838e-05	-1.02179	-0.136575	0.891367	1	0.920246	1553.93	1462.35	1032	5081	5081	1553.93	82484	83515	1547.51	1452.34	1032	16146	16146	1547.51	82484	83515	1449.87	1353.22	1032	15742	15742	1449.87	82484
A911_00335	24.7215	11.993	-17.6044	-1.56532	24.5477	11.5113	-17.8459	-1.6405	-3.32637e-06	-1.07849	-0.613874	0.539299	1	0.605432	-1.78459e-05	-1.6405	-3.60376	0.000313653	0.519723	0.000496393	-1.45195e-05	-1.52112	-3.00065	0.00269404	1	0.00523946	51.2543	48.2336	351	57	57	51.2543	83757	84107	46.7787	43.902	351	166	166	46.7787	83757	84107	48.2016	44.9884	351	178	178	48.2016	83757
A911_00340	79.7539	29.6073	-58.1294	-2.24766	75.7746	30.6448	-56.4945	-2.35615	-2.08128e-05	-1.26911	-2.13751	0.0325568	1	0.0499506	-5.64945e-05	-2.35615	-5.78156	7.40154e-09	1.22644e-05	1.50114e-08	-3.56818e-05	-1.85654	-4.93725	7.92337e-07	0.0013129	2.46786e-06	87.1404	82.0049	297	82	82	87.1404	84083	84379	109.569	102.831	297	329	329	109.569	84083	84379	117.452	109.622	297	367	367	117.452	84083
A911_00345	3110.07	2141.44	-2642.93	-2.69788	2998.29	2057.81	-2546.15	-2.82847	-0.00103483	-1.35637	-4.46187	8.12485e-06	0.0134629	2.0744e-05	-0.00254615	-2.82847	-11.2199	3.2587e-29	5.39967e-26	9.78201e-29	-0.00151132	-2.08533	-16.928	2.80737e-64	4.65181e-61	2.4876e-63	4588.72	4318.28	657	9552	9552	4588.72	84552	85208	4201.86	3943.46	657	27910	27910	4201.86	84552	85208	3808.05	3554.2	657	26322	26322	3808.05	84552
A911_00350	4646.61	3653.46	-4197.3	-2.56331	4497.2	3510.53	-4052.19	-2.68717	-0.00201639	-1.45439	-8.95501	3.39863e-19	5.63154e-16	2.16598e-18	-0.00405219	-2.68717	-17.7801	1.01428e-70	1.68067e-67	3.53082e-70	-0.0020358	-1.84763	-20.5393	9.66116e-94	1.60085e-90	8.89364e-93	7223.93	6798.2	1440	32959	32959	7223.93	85201	86640	6932.54	6506.21	1440	100927	100927	6932.54	85201	86640	6490.09	6057.45	1440	98325	98325	6490.09	85201
A911_00355	3301.86	2555.58	-2982.56	-2.31846	3212.95	2470.13	-2894.73	-2.43048	-0.00168573	-1.52147	-9.85161	6.74979e-23	1.11844e-19	4.58377e-22	-0.00289473	-2.43048	-16.8288	1.50803e-63	2.4988e-60	5.14157e-63	-0.00120901	-1.59745	-13.8353	1.56249e-43	2.58905e-40	1.26914e-42	5490.82	5167.22	738	12839	12839	5490.82	86637	87374	5293.78	4968.23	738	39498	39498	5293.78	86637	87374	4949.52	4619.58	738	38430	38430	4949.52	86637
A911_00360	4425.23	3745.36	-4042.91	-2.26242	4311.23	3650.9	-3929.13	-2.37155	-0.00200581	-1.41892	-11.8016	3.83335e-32	6.35186e-29	2.84837e-31	-0.00392913	-2.37155	-27.3884	3.87354e-165	6.41845e-162	1.46875e-164	-0.00192332	-1.67138	-12.9153	3.69694e-38	6.12583e-35	2.94511e-37	7465.7	7025.71	1683	39810	39810	7465.7	87501	89183	7088.96	6653.01	1683	120620	120620	7088.96	87501	89183	7181.62	6702.88	1683	127162	127162	7181.62	87501
A911_00365	79.5346	50.7849	59.84	1.17807	86.9296	45.5011	-59.4534	-1.19617	-5.94534e-05	-1.19617	-3.38205	0.000719471	1	0.00145209	-8.43378e-06	-1.02382	-0.46709	0.640436	1	0.681569	5.10196e-05	1.16834	3.44769	0.000565398	0.936864	0.00122626	397.568	374.138	570	718	718	397.568	89355	89924	355.735	333.858	570	2050	2050	355.735	89355	89924	406.711	379.599	570	2439	2439	406.711	89355
A911_00370	166.491	113.727	-133.475	-1.26747	174.417	101.134	-142.924	-1.31755	-0.000142924	-1.31755	-7.37721	1.61658e-13	2.67867e-10	7.90167e-13	-4.36105e-05	-1.07938	-2.23545	0.0253881	1	0.0334404	9.93136e-05	1.22065	5.22833	1.71056e-07	0.00028344	5.69156e-07	611.066	575.053	798	1545	1545	611.066	89935	90732	641.686	602.224	798	5177	5177	641.686	89935	90732	644.739	601.76	798	5413	5413	644.739	89935
A911_00375	143.743	111.112	117.678	1.23887	127.451	76.6006	101.565	1.22858	-4.02283e-05	-1.09054	-2.22256	0.0262455	1	0.0409884	6.13371e-05	1.12658	3.31043	0.000931544	1	0.00140452	0.000101565	1.22858	5.44421	5.20381e-08	8.62272e-05	1.82685e-07	516.253	485.828	807	1320	1320	516.253	90729	91535	494.313	463.914	807	4033	4033	494.313	90729	91535	539.908	503.917	807	4584	4584	539.908	90729
A911_00380	7.24626	3.27876	-3.82285	-1.80839	6.4725	3.25706	-3.47385	-1.82189	1.73521e-06	1.29088	0.813011	0.416212	1	0.486021	-1.73865e-06	-1.41135	-0.943288	0.345534	1	0.390286	-3.47385e-06	-1.82189	-1.74223	0.0814685	1	0.118208	6.74398	6.34653	234	5	5	6.74398	91648	91881	4.22699	3.96704	234	10	10	4.22699	91648	91881	8.12387	7.58232	234	20	20	8.12387	91648
A911_00385	51.3931	13.1912	30.9149	1.37459	42.8788	11.0208	24.818	1.32071	2.4818e-05	1.32071	2.41894	0.0155657	1	0.0252618	7.84681e-06	1.1014	1.06583	0.286501	1	0.32899	-1.69712e-05	-1.19912	-1.63396	0.102267	1	0.145706	80.9744	76.2022	1563	401	401	80.9744	91882	93444	86.8878	81.5445	1563	1373	1373	86.8878	91882	93444	79.7247	74.4101	1563	1311	1311	79.7247	91882
A911_00390	65.0584	10.0682	32.5514	1.36848	55.567	10.6415	-29.7171	-1.37533	2.60799e-05	1.31492	2.0425	0.0411024	1	0.061859	-3.63719e-06	-1.04594	-0.494996	0.620603	1	0.66259	-2.97171e-05	-1.37533	-2.33605	0.0194887	1	0.0330868	79.115	74.4524	1125	282	282	79.115	93444	94568	91.7021	86.0626	1125	1043	1043	91.7021	93444	94568	94.2044	87.9246	1125	1115	1115	94.2044	93444
A911_00395	31.4959	11.0095	17.0955	1.30374	26.4482	9.51306	13.3849	1.25374	1.33849e-05	1.25374	2.05707	0.03968	1	0.0600454	8.53709e-06	1.16184	1.33781	0.18096	1	0.214639	-4.84778e-06	-1.0791	-0.743862	0.45696	1	0.541232	48.0942	45.2598	105	16	16	48.0942	94578	94682	55.5789	52.161	105	59	59	55.5789	94578	94682	65.1767	60.8319	105	72	72	65.1767	94578
A911_00400	303.368	205.768	227.97	2.09603	263.494	180.868	194.968	2.00022	0.000173437	1.88976	5.26274	1.41927e-07	0.000235173	4.30719e-07	0.000194968	2.00022	6.50004	8.0306e-11	1.33067e-07	1.77186e-10	2.15315e-05	1.05845	0.869769	0.384426	1	0.469319	151.461	142.534	696	334	334	151.461	94762	95457	234.631	220.202	696	1651	1651	234.631	94762	95457	237.896	222.038	696	1742	1742	237.896	94762
A911_00405	30.1183	14.2891	19.3916	1.29329	24.7264	9.84275	14.5103	1.23412	1.28719e-05	1.20768	1.90603	0.0566466	1	0.0826991	1.45103e-05	1.23412	2.1359	0.0326879	1	0.0424815	1.63845e-06	1.02189	0.230694	0.817553	1	0.860664	57.5913	54.1972	696	127	127	57.5913	95573	96268	69.0676	64.8201	696	486	486	69.0676	95573	96268	71.6967	66.9173	696	525	525	71.6967	95573
A911_00415	4967.94	3822.64	-3904.88	-2.15544	4574.61	3739.6	-3807.23	-2.25945	-0.000941068	-1.1598	-1.02498	0.30537	1	0.373983	-0.00380723	-2.25945	-57.1084	0	0	0	-0.00286616	-1.94814	-3.12188	0.00179701	1	0.0036049	7237.99	6811.43	1338	30684	30684	7237.99	97961	99298	7356.57	6904.16	1338	99514	99514	7356.57	97961	99298	7258.77	6774.89	1338	102181	102181	7258.77	97961
A911_00420	666.352	92.8467	-364.197	-1.67549	614.438	81.1415	-333.502	-1.69147	0.000241016	1.41931	1.82631	0.0678044	1	0.0972743	-9.24864e-05	-1.19176	-3.33681	0.000847469	1	0.00128713	-0.000333502	-1.69147	-2.49963	0.0124324	1	0.0218922	586.744	552.165	1362	2532	2532	586.744	99406	100767	622.954	584.644	1362	8578	8578	622.954	99406	100767	629.545	587.578	1362	9021	9021	629.545	99406
A911_00425	264.037	48.2937	155.228	1.52623	233.616	43.793	129.751	1.46901	0.000129751	1.46901	2.63137	0.00850413	1	0.0145873	3.02268e-05	1.10926	1.55288	0.120452	1	0.145898	-9.95244e-05	-1.32432	-2.09488	0.0361816	1	0.0570436	329.304	309.896	369	385	385	329.304	100777	101145	277.971	260.877	369	1037	1037	277.971	100777	101145	277.678	259.167	369	1078	1078	277.678	100777
A911_00430	543.733	375.654	466.041	1.71231	479.562	329.332	396.977	1.64704	0.000396977	1.64704	10.1411	0	0	0	7.74084e-05	1.12617	1.77353	0.0761411	1	0.0945771	-0.000319569	-1.46252	-5.99129	2.08191e-09	3.44973e-06	8.13615e-09	688.392	647.822	624	1361	1361	688.392	101169	101792	638.17	598.925	624	4026	4026	638.17	101169	101792	636.252	593.838	624	4177	4177	636.252	101169
A911_00435	435.739	217.374	323.472	2.14884	388.442	181.006	282.022	2.06837	0.000282022	2.06837	5.8841	4.00265e-09	6.63239e-06	1.39629e-08	0.00015544	1.58885	7.86119	3.77476e-15	6.25477e-12	9.80372e-15	-0.000126582	-1.30181	-2.64824	0.00809129	1	0.014782	252.872	237.969	1338	1072	1072	252.872	101875	103212	305.68	286.881	1338	4135	4135	305.68	101875	103212	286.142	267.068	1338	4028	4028	286.142	101875
A911_00440	390.14	262.788	319.32	2.3791	348.063	223.002	279.916	2.28931	0.000279916	2.28931	8.02714	8.88178e-16	1.47171e-12	5.07487e-15	0.000212265	1.9777	11.0393	0	0	0	-6.76517e-05	-1.15756	-1.83567	0.0664065	1	0.0987752	217.758	204.925	1203	830	830	217.758	103222	104424	253.98	238.361	1203	3089	3089	253.98	103222	104424	222.888	208.03	1203	2821	2821	222.888	103222
A911_00460	100.718	62.7597	86.3194	1.46992	81.2118	48.6408	69.2457	1.40204	1.77365e-05	1.10298	1.61432	0.106458	1	0.146756	6.92457e-05	1.40204	5.89723	3.69668e-09	6.1254e-06	7.65675e-09	5.15092e-05	1.27114	4.29562	1.74205e-05	0.0288658	4.61853e-05	179.936	169.332	756	431	431	179.936	106420	107175	189.711	178.045	756	1450	1450	189.711	106420	107175	181.424	169.329	756	1443	1443	181.424	106420
A911_00470	47.0609	27.0621	27.5258	1.14508	35.4785	17.5713	16.4267	1.09233	1.82351e-06	1.01025	0.167025	0.867351	1	0.897689	1.64267e-05	1.09233	1.4748	0.140265	1	0.168787	1.46032e-05	1.08125	1.30789	0.190911	1	0.255525	203.173	191.199	654	421	421	203.173	108129	108782	179.977	168.909	654	1190	1190	179.977	108129	108782	186.029	173.628	654	1280	1280	186.029	108129
A911_00475	138.463	44.4878	-43.8953	-1.07085	149.612	29.4829	-67.6158	-1.12198	-6.33315e-05	-1.11337	-1.51438	0.129931	1	0.175751	-6.76158e-05	-1.12198	-1.53093	0.125786	1	0.152137	-4.28429e-06	-1.00773	-0.178831	0.85807	1	0.896091	577.027	543.021	786	1437	1437	577.027	108779	109564	700.435	657.36	786	5566	5566	700.435	108779	109564	712.991	665.462	786	5896	5896	712.991	108779
A911_00480	141.267	69.3843	84.9093	1.29529	113.978	64.9321	73.8592	1.28489	-2.70506e-05	-1.10434	-0.993062	0.32068	1	0.388994	4.68086e-05	1.16349	1.69061	0.0909123	1	0.111835	7.38592e-05	1.28489	5.25698	1.46442e-07	0.000242655	4.93201e-07	251.514	236.692	837	667	667	251.514	109570	110406	319.779	300.113	837	2706	2706	319.779	109570	110406	345.107	322.102	837	3039	3039	345.107	109570
A911_00485	1068.87	576.207	-714.577	-1.61044	985.346	587.301	-654.408	-1.62507	4.69283e-05	1.02837	0.298075	0.765646	1	0.810137	-0.00060748	-1.58025	-16.2896	1.17372e-59	1.94485e-56	3.95295e-59	-0.000654408	-1.62507	-4.13254	3.58783e-05	0.0594504	9.18862e-05	1764.05	1660.09	426	2381	2381	1764.05	110467	110892	1734.9	1628.21	426	7472	7472	1734.9	110467	110892	1794.56	1674.93	426	8043	8043	1794.56	110467
A911_00490	376.617	137.932	-228.619	-1.36132	348.966	92.3777	-211.191	-1.37327	0.000111177	1.16698	2.90569	0.00366442	1	0.00669454	-0.000100014	-1.17677	-2.11451	0.034472	1	0.0446949	-0.000211191	-1.37327	-3.89869	9.67147e-05	0.160256	0.000236426	666.305	627.037	513	1083	1083	666.305	110903	111415	724.966	680.383	513	3760	3760	724.966	110903	111415	739.272	689.991	513	3990	3990	739.272	110903
A911_00495	96.6703	38.3933	65.7821	1.46363	81.016	33.4514	54.2414	1.40789	5.42414e-05	1.40789	3.79108	0.000149994	0.24854	0.000329192	2.73831e-05	1.20592	1.87359	0.0609872	1	0.0767901	-2.68583e-05	-1.16748	-2.32289	0.020185	1	0.0341801	117.299	110.386	522	194	194	117.299	111418	111939	146.662	137.643	522	774	774	146.662	111418	111939	161.693	150.914	522	888	888	161.693	111418
A911_00500	567.299	329.298	376.468	1.23997	436.043	242.708	269.118	1.18297	0.000116989	1.07954	1.0644	0.287147	1	0.353231	0.000269118	1.18297	4.16139	3.16315e-05	0.0524133	5.33198e-05	0.000152129	1.09581	1.4744	0.140375	1	0.193834	1455.49	1369.71	1506	6945	6945	1455.49	111953	113458	1650.37	1548.87	1506	25128	25128	1650.37	111953	113458	1600.63	1493.93	1506	25361	25361	1600.63	111953
A911_00505	566.537	435.116	487.496	1.62189	476.63	355.483	402.341	1.54746	0.000233408	1.3176	6.24117	4.3434e-10	7.19701e-07	1.67762e-09	0.000402341	1.54746	14.8997	0	0	0	0.000168933	1.17446	4.47241	7.73457e-06	0.0128162	2.12188e-05	741.792	698.075	885	2080	2080	741.792	113467	114351	796.546	747.561	885	7127	7127	796.546	113467	114351	813.343	759.124	885	7573	7573	813.343	113467
A911_00510	1292.72	1119.11	1224.9	1.60634	1090.06	899.886	1008.36	1.53233	0.000463622	1.24475	4.56088	5.09419e-06	0.00844107	1.32513e-05	0.00100836	1.53233	23.4965	0	0	0	0.000544739	1.23103	5.2142	1.8462e-07	0.000305916	6.11831e-07	2055.58	1934.44	1398	9105	9105	2055.58	114377	115774	2013.75	1889.91	1398	28462	28462	2013.75	114377	115774	1991.14	1858.41	1398	29286	29286	1991.14	114377
A911_00520	920.743	565.718	701.543	2.06962	795.449	471.694	599.24	1.97464	0.000288852	1.46981	5.48604	4.1107e-08	6.81143e-05	1.32776e-07	0.00059924	1.97464	8.49659	0	0	0	0.000310388	1.34347	5.86187	4.57717e-09	7.58437e-06	1.73954e-08	550.484	518.042	555	968	968	550.484	116167	116721	727.669	682.919	555	4083	4083	727.669	116167	116721	689.493	643.53	555	4026	4026	689.493	116167
A911_00525	758.977	659.961	701.077	2.57684	657.754	576.434	607.845	2.45813	0.000224381	1.53826	11.9509	0	0	0	0.000607845	2.45813	25.8135	0	0	0	0.000383464	1.598	15.2873	0	0	0	445.103	418.871	390	550	550	445.103	116730	117119	434.197	407.495	390	1712	1712	434.197	116730	117119	454.531	424.231	390	1865	1865	454.531	116730
A911_00530	797.3	716.869	745.849	3.51061	698.26	625.91	654.297	3.34914	0.000228099	1.81895	12.0292	0	0	0	0.000654297	3.34914	32.574	0	0	0	0.000426198	1.84125	17.7368	0	0	0	280.819	264.27	780	694	694	280.819	117122	117901	306.626	287.769	780	2418	2418	306.626	117122	117901	303.792	283.541	780	2493	2493	303.792	117122
A911_00540	1861.51	989.333	-1455.67	-1.3322	1672.32	1073.75	-1343.79	-1.34286	0.000174022	1.0342	1.7416	0.0815789	1	0.11524	-0.00116977	-1.29846	-6.67096	2.54158e-11	4.21139e-08	5.76114e-11	-0.00134379	-1.34286	-8.36441	6.04363e-17	1.00143e-13	4.12111e-16	5587.97	5258.64	498	8817	8817	5587.97	119196	119693	5362.88	5033.08	498	27001	27001	5362.88	119196	119693	5330.97	4975.6	498	27931	27931	5330.97	119196
A911_00545	297.114	120.829	162.857	1.08997	290.72	51.1573	-150.757	-1.09257	8.21202e-05	1.04838	1.95435	0.0506595	1	0.0747487	-6.86368e-05	-1.04214	-1.31821	0.187433	1	0.221208	-0.000150757	-1.09257	-2.60581	0.0091658	1	0.0166168	1782.18	1677.15	948	5353	5353	1782.18	119697	120644	1837.06	1724.09	948	17607	17607	1837.06	119697	120644	1811.25	1690.51	948	18065	18065	1811.25	119697
A911_00550	636.612	198.204	251.94	1.11373	495.918	154.029	166.901	1.08182	-3.69832e-05	-1.01813	-0.224533	0.822342	1	0.860784	0.000129918	1.06256	0.860189	0.389685	1	0.43307	0.000166901	1.08182	1.77417	0.0760351	1	0.111393	1935.79	1821.71	570	3496	3496	1935.79	120659	121228	2469.49	2317.63	570	14231	14231	2469.49	120659	121228	2240.5	2091.14	570	13436	13436	2240.5	120659
A911_00555	399.524	207.531	263.721	1.17184	317.555	146.226	169.501	1.11779	7.18262e-05	1.04992	0.952459	0.340865	1	0.410773	0.000169501	1.11779	3.24431	0.00117735	1	0.00174496	9.76745e-05	1.06465	1.13098	0.258064	1	0.333291	1508.18	1419.3	921	4401	4401	1508.18	121228	122148	1572.49	1475.79	921	14642	14642	1572.49	121228	122148	1523.37	1421.82	921	14761	14761	1523.37	121228
A911_00560	487.893	162.087	285.052	1.27287	390.532	114.63	209.829	1.21425	0.000150844	1.15402	2.32778	0.0199236	1	0.0318355	0.000209829	1.21425	2.9306	0.00338312	1	0.0048704	5.89854e-05	1.05219	1.0675	0.285748	1	0.364259	930.775	875.921	687	2026	2026	930.775	122148	122834	1138.28	1068.27	687	7906	7906	1138.28	122148	122834	1064.91	993.923	687	7697	7697	1064.91	122148
A911_00565	665.919	342.77	493.837	1.55221	555.604	268.159	403.069	1.48075	0.000252896	1.30163	4.59234	4.38322e-06	0.00726299	1.14739e-05	0.000403069	1.48075	6.79224	1.10414e-11	1.82956e-08	2.54105e-11	0.000150174	1.13761	3.09324	0.00197985	1	0.00392888	803.658	756.295	756	1925	1925	803.658	122831	123586	974.594	914.659	756	7449	7449	974.594	122831	123586	904.603	844.301	756	7195	7195	904.603	122831
A911_00570	490.703	343.939	423.276	2.17882	422.242	293.497	363.038	2.07846	0.000182552	1.5423	9.51914	0	0	0	0.000363038	2.07846	12.1541	0	0	0	0.000180486	1.34764	6.11777	9.49023e-10	1.57253e-06	3.84482e-09	328.316	308.967	522	543	543	328.316	123591	124112	376.887	353.71	522	1989	1989	376.887	123591	124112	372.003	347.205	522	2043	2043	372.003	123591
A911_00575	400.135	243.266	333.854	3.07991	350.099	211.441	291.564	2.93743	0.000122007	1.81073	9.38926	0	0	0	0.000291564	2.93743	8.06781	6.66134e-16	1.10378e-12	1.7738e-15	0.000169556	1.62223	4.5733	4.80122e-06	0.00795562	1.3507e-05	147.802	139.091	615	288	288	147.802	124112	124726	171.768	161.205	615	1068	1068	171.768	124112	124726	161.97	151.173	615	1048	1048	161.97	124112
A911_00580	526.457	437.422	490.469	3.97679	467.086	382.184	431.62	3.79353	0.000179933	2.16456	14.0961	0	0	0	0.00043162	3.79353	18.9863	0	0	0	0.000251687	1.75257	10.4802	0	0	0	171.733	161.613	408	222	222	171.733	124723	125130	164.61	154.487	408	679	679	164.61	124723	125130	157.95	147.42	408	678	678	157.95	124723
A911_00585	257.797	202.04	235.551	4.84387	227.898	178.5	207.98	4.6187	2.72548e-05	1.47421	3.95883	7.53184e-05	0.124803	0.000174062	0.00020798	4.6187	16.4078	0	0	0	0.000180725	3.13299	13.8709	0	0	0	67.2404	63.2777	690	147	147	67.2404	125253	125942	61.4972	57.7153	690	429	429	61.4972	125253	125942	55.1011	51.4279	690	400	400	55.1011	125253
A911_00590	159.252	89.2171	129.647	2.4243	138.512	75.8603	112.002	2.31253	6.43656e-05	1.75429	5.80886	6.29031e-09	1.0423e-05	2.16246e-08	0.000112002	2.31253	7.98253	1.33227e-15	2.20757e-12	3.52647e-15	4.76368e-05	1.31822	3.35874	0.000782996	1	0.00165277	75.9254	71.4509	927	223	223	75.9254	125967	126893	104.46	98.0361	927	979	979	104.46	125967	126893	92.691	86.5121	927	904	904	92.691	125967
A911_00595	172.276	104.936	122.202	2.09942	149.449	88.128	106.003	2.01721	0.000106003	2.01721	4.98941	6.05656e-07	0.00100357	1.72732e-06	7.87184e-05	1.75539	6.03341	1.60545e-09	2.66024e-06	3.37594e-09	-2.72848e-05	-1.14916	-1.16117	0.245571	1	0.319442	100.09	94.191	987	313	313	100.09	126890	127876	121.56	114.084	987	1213	1213	121.56	126890	127876	111.806	104.353	987	1161	1161	111.806	126890
A911_00600	137.815	106.773	114.204	1.68159	117	87.2161	96.8482	1.61643	9.68482e-05	1.61643	7.78104	7.10543e-15	1.17737e-11	3.82263e-14	8.40288e-05	1.53483	7.2938	3.01315e-13	4.99278e-10	7.34233e-13	-1.28194e-05	-1.05316	-0.947849	0.343206	1	0.425987	163.461	153.827	363	188	188	163.461	127866	128228	177.387	166.478	363	651	651	177.387	127866	128228	161.82	151.032	363	618	618	161.82	127866
A911_00605	129.877	55.5443	93.8206	1.57731	109.684	45.3182	78.7054	1.51661	7.87054e-05	1.51661	5.53345	3.14013e-08	5.20319e-05	1.02627e-07	4.09322e-05	1.26867	2.68162	0.00732671	1	0.0101593	-3.77732e-05	-1.19543	-2.77954	0.00544357	1	0.0102591	139.573	131.348	450	199	199	139.573	128240	128689	180.679	169.567	450	822	822	180.679	128240	128689	167.287	156.135	450	792	792	167.287	128240
A911_00610	335.999	191.665	-241.74	-1.45461	304.77	177.456	-221.815	-1.46647	2.77009e-05	1.04137	0.800321	0.423525	1	0.492824	-0.000194114	-1.40821	-4.60205	4.18364e-06	0.0069323	7.35913e-06	-0.000221815	-1.46647	-6.8594	6.91576e-12	1.14594e-08	3.41054e-11	656.321	617.642	843	1753	1753	656.321	128691	129533	772.637	725.122	843	6585	6585	772.637	128691	129533	713.716	666.138	843	6330	6330	713.716	128691
A911_00615	161.491	110.073	132.364	2.57743	141.208	94.5021	116.282	2.47846	0.000116282	2.47846	11.2288	0	0	0	9.09773e-05	2.15672	8.49524	0	0	0	-2.53051e-05	-1.14918	-2.159	0.0308504	1	0.0499542	69.8464	65.7301	723	160	160	69.8464	129542	130264	89.3351	83.8413	723	653	653	89.3351	129542	130264	92.5515	86.3818	723	704	704	92.5515	129542
A911_00620	466.427	365.811	424.802	1.82675	396.237	305.413	357.665	1.74231	0.000261509	1.54275	12.9447	0	0	0	0.000357665	1.74231	17.0486	0	0	0	9.6156e-05	1.12936	4.18787	2.81586e-05	0.0466587	7.29043e-05	533.281	501.853	2220	3751	3751	533.281	130264	132483	510.509	479.114	2220	11458	11458	510.509	130264	132483	497.682	464.505	2220	11624	11624	497.682	130264
A911_00625	276.077	214.531	241.988	1.9988	236.025	181.916	206.004	1.90695	0.000129138	1.56854	5.2336	1.66246e-07	0.000275469	5.01765e-07	0.000206004	1.90695	11.8065	0	0	0	7.68658e-05	1.21575	3.15641	0.00159728	1	0.00322374	216.511	203.751	828	568	568	216.511	132560	133387	263.406	247.207	828	2205	2205	263.406	132560	133387	246.922	230.461	828	2151	2151	246.922	132560
A911_00630	492.272	417.03	445.502	1.44346	398.968	355.266	355.196	1.3771	0.000276743	1.29381	5.27281	1.34357e-07	0.00022263	4.08496e-07	0.000355196	1.3771	10.4389	0	0	0	7.84533e-05	1.06438	1.3688	0.171063	1	0.231389	996.012	937.313	1374	4336	4336	996.012	133467	134840	999.627	938.152	1374	13886	13886	999.627	133467	134840	1018.15	950.277	1374	14718	14718	1018.15	133467
A911_00640	572.64	416.391	496.354	2.21012	493.998	357.585	426.329	2.1089	0.000236075	1.61404	5.661	1.50502e-08	2.49381e-05	5.02785e-08	0.000426329	2.1089	13.5997	0	0	0	0.000190254	1.3066	5.28397	1.26421e-07	0.00020948	4.30145e-07	357.23	336.177	402	455	455	357.23	135763	136164	414.346	388.865	402	1684	1684	414.346	135763	136164	458.932	428.339	402	1941	1941	458.932	135763
A911_00645	558.968	378.117	467.098	2.7134	488.818	328.405	406.035	2.58914	0.000142811	1.55894	3.84665	0.000119746	0.198419	0.000267914	0.000406035	2.58914	10.7734	0	0	0	0.000263224	1.66084	7.77552	7.54952e-15	1.25095e-11	4.54893e-14	210.412	198.012	879	586	586	210.412	136173	137051	303.036	284.401	879	2693	2693	303.036	136173	137051	304.396	284.104	879	2815	2815	304.396	136173
A911_00650	335.602	216.783	286.826	1.68668	284.859	172.403	238.55	1.60904	6.59073e-05	1.16827	3.91801	8.92848e-05	0.147945	0.000204626	0.00023855	1.60904	8.87073	0	0	0	0.000172643	1.37729	6.32463	2.5387e-10	4.20662e-07	1.07039e-09	436.728	410.99	258	357	357	436.728	137076	137333	405.231	380.31	258	1057	1057	405.231	137076	137333	411.144	383.736	258	1116	1116	411.144	137076
A911_00665	337.85	280.125	305.637	2.88381	297.317	241.856	266.417	2.75163	8.05796e-05	1.52979	5.74205	9.35419e-09	1.54999e-05	3.18928e-08	0.000266417	2.75163	16.5595	0	0	0	0.000185837	1.79869	12.6158	0	0	0	139.529	131.306	423	187	187	139.529	140284	140706	179.35	168.321	423	767	767	179.35	140284	140706	167.853	156.664	423	747	747	167.853	140284
A911_00670	273.334	226.166	244.064	2.3201	235.668	195.037	210.292	2.2131	5.09079e-05	1.29367	4.42242	9.76018e-06	0.0161726	2.48427e-05	0.000210292	2.2131	14.9111	0	0	0	0.000159385	1.71071	10.8483	0	0	0	185.89	174.935	1596	940	940	185.89	140762	142357	182.887	171.64	1596	2951	2951	182.887	140762	142357	185.87	173.48	1596	3121	3121	185.87	140762
A911_00675	158.212	112.068	139.718	2.74142	138.035	97.3031	121.461	2.61453	3.65715e-05	1.48613	4.63199	3.62174e-06	0.00600123	9.57133e-06	0.000121461	2.61453	9.61926	0	0	0	8.48892e-05	1.75929	6.47981	9.18479e-11	1.52192e-07	4.02624e-10	79.7302	75.0314	1338	338	338	79.7302	142357	143694	81.6871	76.6636	1338	1105	1105	81.6871	142357	143694	79.2788	73.9939	1338	1116	1116	79.2788	142357
A911_00680	177.55	97.2553	134.693	1.50108	147.956	76.0092	108.805	1.43167	5.34938e-05	1.21223	3.43194	0.000599286	0.993017	0.00122595	0.000108805	1.43167	6.03515	1.58823e-09	2.63169e-06	3.34821e-09	5.53112e-05	1.18102	2.76559	0.00568195	1	0.0106625	268.511	252.687	804	684	684	268.511	143683	144486	278.404	261.283	804	2263	2263	278.404	143683	144486	259.494	242.196	804	2195	2195	259.494	143683
A911_00685	232.594	63.7653	119.233	1.41496	196.213	48.7437	94.2145	1.34979	7.25795e-05	1.26947	2.76013	0.00577779	1	0.0101902	9.42145e-05	1.34979	2.42711	0.0152197	1	0.0206207	2.16349e-05	1.06327	0.669837	0.502962	1	0.585258	236.252	222.329	855	640	640	236.252	144479	145333	321.26	301.504	855	2777	2777	321.26	144479	145333	304.491	284.193	855	2739	2739	304.491	144479
A911_00690	156.956	114.309	140.316	1.2724	116.966	83.7713	103.282	1.21385	6.53454e-05	1.1353	3.52537	0.000422894	0.700735	0.000885886	0.000103282	1.21385	5.47237	4.44072e-08	7.35827e-05	8.70801e-08	3.79369e-05	1.06919	1.95135	0.0510151	1	0.0781256	506.902	477.028	891	1431	1431	506.902	145346	146236	506.658	475.5	891	4564	4564	506.658	145346	146236	531.785	496.336	891	4985	4985	531.785	145346
A911_00695	144.981	26.3708	80.0813	1.34289	119.451	14.8679	63.5829	1.2904	6.35829e-05	1.2904	2.23549	0.0253855	1	0.0397578	1.10685e-06	1.00506	0.0915092	0.927088	1	0.946243	-6.2476e-05	-1.28391	-2.19607	0.028087	1	0.0459883	220.02	207.053	1971	1374	1374	220.02	146505	148475	232.901	218.579	1971	4641	4641	232.901	146505	148475	247.726	231.212	1971	5137	5137	247.726	146505
A911_00700	22.919	4.97691	13.6021	1.2226	17.8195	4.49716	9.53485	1.16647	2.57946e-06	1.04503	0.412819	0.679739	1	0.738316	9.53485e-06	1.16647	1.48259	0.138184	1	0.166404	6.95539e-06	1.1162	1.07044	0.284423	1	0.363369	54.7284	51.5031	1782	309	309	54.7284	148610	150391	61.1121	57.3538	1782	1101	1101	61.1121	148610	150391	67.4733	62.9754	1782	1265	1265	67.4733	148610
A911_00705	1211.88	566.323	837.601	1.48885	1093.43	474.327	736.556	1.47654	-0.000309512	-1.20025	-3.49224	0.000478992	0.79369	0.000998353	0.000427044	1.23019	3.26208	0.00110599	1	0.00164508	0.000736556	1.47654	5.27891	1.29963e-07	0.000215348	4.40385e-07	2030.18	1910.53	939	6040	6040	2030.18	150429	151367	2029.64	1904.82	939	19268	19268	2029.64	150429	151367	1875.07	1750.08	939	18524	18524	1875.07	150429
A911_00710	754.336	382.9	-462.049	-1.15146	664.807	417.758	-437.7	-1.16041	3.97798e-05	1.01272	0.310374	0.756276	1	0.803301	-0.000397921	-1.14583	-5.60055	2.1369e-08	3.54085e-05	4.24053e-08	-0.0004377	-1.16041	-3.81073	0.000138559	0.229593	0.000331302	3227.32	3037.12	315	3221	3221	3227.32	151501	151815	3293.6	3091.05	315	10489	10489	3293.6	151501	151815	3483.63	3251.41	315	11545	11545	3483.63	151501
A911_00715	26.5503	12.0514	15.6394	1.21919	20.8761	7.70511	11.5247	1.17228	1.15247e-05	1.17228	1.65595	0.0977312	1	0.13597	9.10699e-06	1.13614	1.31958	0.186975	1	0.220982	-2.41771e-06	-1.03181	-0.336995	0.73612	1	0.789483	73.5512	69.2165	339	79	79	73.5512	151872	152210	65.3575	61.3382	339	224	224	65.3575	151872	152210	75.1422	70.1331	339	268	268	75.1422	151872
A911_00720	63.9023	48.2408	50.1672	1.15569	50.9235	38.6265	-40.8093	-1.13834	3.3661e-05	1.11141	2.30872	0.0209591	1	0.0333936	-7.14824e-06	-1.02423	-0.50675	0.612331	1	0.654601	-4.08093e-05	-1.13834	-2.81481	0.00488064	1	0.00925311	310.307	292.02	1248	1227	1227	310.307	152210	153457	340.009	319.099	1248	4290	4290	340.009	152210	153457	316.374	295.284	1248	4154	4154	316.374	152210
A911_00725	225.263	117.518	-145.458	-1.37932	225.857	105.885	-152.885	-1.44579	-2.05274e-05	-1.04319	-0.536456	0.591644	1	0.655773	-0.000152885	-1.44579	-3.88808	0.000101042	0.167426	0.000163822	-0.000132358	-1.38594	-6.62864	3.38832e-11	5.61445e-08	1.56391e-10	452.045	425.404	1203	1723	1723	452.045	153461	154663	580.808	545.09	1203	7064	7064	580.808	153461	154663	553.941	517.014	1203	7011	7011	553.941	153461
A911_00730	51.088	29.4036	-35.7073	-1.14163	56.4527	27.9224	-44.3454	-1.19666	-1.72405e-05	-1.06825	-1.30663	0.191339	1	0.246347	-4.43454e-05	-1.19666	-3.45156	0.00055735	0.92353	0.000863112	-2.71049e-05	-1.1202	-2.14736	0.0317645	1	0.0510018	273.771	257.636	807	700	700	273.771	154675	155481	291.342	273.425	807	2377	2377	291.342	154675	155481	298.339	278.452	807	2533	2533	298.339	154675
A911_00735	268.798	183.85	-208.382	-1.28614	284.835	200.069	-226.948	-1.34841	-0.000205521	-1.30547	-6.70199	2.05627e-11	3.40723e-08	8.89617e-11	-0.000226948	-1.34841	-7.65018	2.00742e-14	3.3263e-11	5.10169e-14	-2.14264e-05	-1.03289	-0.963723	0.335185	1	0.416968	987.19	929.011	939	2937	2937	987.19	155475	156413	917.276	860.866	939	8708	8708	917.276	155475	156413	905.449	845.09	939	8945	8945	905.449	155475
A911_00740	393.91	211.527	-315.555	-1.27444	411.372	235.733	-336.898	-1.3249	-0.000336898	-1.3249	-7.96708	1.625e-15	2.69263e-12	9.18985e-15	-0.000274956	-1.25022	-6.46512	1.01227e-10	1.67734e-07	2.22754e-10	6.19418e-05	1.05974	2.32271	0.0201945	1	0.0341801	1379.68	1298.37	684	2990	2990	1379.68	156406	157089	1495.97	1403.97	684	10345	10345	1495.97	156406	157089	1520.51	1419.15	684	10942	10942	1520.51	156406
A911_00745	138.08	34.0218	-75.4678	-1.56193	123.202	26.7076	-68.9636	-1.57442	4.98528e-05	1.35822	3.44547	0.000570077	0.944618	0.00117053	-1.91108e-05	-1.15918	-0.987375	0.323459	1	0.366852	-6.89636e-05	-1.57442	-3.11161	0.00186069	1	0.00371913	148.054	139.328	825	387	387	148.054	157103	157927	147.109	138.062	825	1227	1227	147.109	157103	157927	150.12	140.113	825	1303	1303	150.12	157103
A911_00755	148.147	86.4825	122.786	2.35803	128.46	73.8883	105.924	2.24999	5.49012e-05	1.64788	5.45633	4.8609e-08	8.05451e-05	1.56095e-07	0.000105924	2.24999	9.05018	0	0	0	5.10224e-05	1.36538	4.49536	6.94536e-06	0.0115085	1.91808e-05	78.7845	74.1414	657	164	164	78.7845	158209	158865	86.4159	81.1016	657	574	574	86.4159	158209	158865	106.044	98.9753	657	733	733	106.044	158209
A911_00760	59.0507	30.8589	43.1091	2.41397	51.5619	25.9387	37.2532	2.30414	2.59354e-05	1.90793	3.47801	0.000505148	0.837031	0.00104368	3.72532e-05	2.30414	5.84298	5.1277e-09	8.49659e-06	1.05026e-08	1.13178e-05	1.20766	1.47554	0.140066	1	0.193721	23.9808	22.5675	408	31	31	23.9808	158867	159274	27.8795	26.165	408	115	115	27.8795	158867	159274	39.6039	36.9638	408	170	170	39.6039	158867
A911_00765	654.849	471.237	556.208	2.95004	576.829	406.405	485.333	2.8149	0.000169128	1.63245	9.01299	0	0	0	0.000485333	2.8149	12.7009	0	0	0	0.000316205	1.72434	8.45402	0	0	0	257.829	242.634	426	348	348	257.829	159274	159699	311.595	292.433	426	1342	1342	311.595	159274	159699	286.264	267.181	426	1283	1283	286.264	159274
A911_00770	922.663	793.536	853.162	2.42369	801.336	678.261	737.158	2.31169	0.000415145	1.7387	13.6805	0	0	0	0.000737158	2.31169	23.6745	0	0	0	0.000322012	1.32955	11.2705	0	0	0	623.102	586.38	582	1149	1149	623.102	159699	160280	622.192	583.928	582	3661	3661	622.192	159699	160280	552.495	515.664	582	3383	3383	552.495	159699
A911_00775	117.486	56.7762	83.7071	1.48826	97.5575	43.1419	67.5078	1.42007	2.86134e-05	1.17805	2.36297	0.018129	1	0.0291083	6.75078e-05	1.42007	5.34383	9.10075e-08	0.0001508	1.75145e-07	3.88944e-05	1.20544	3.29722	0.000976462	1	0.00204035	151.87	142.92	744	358	358	151.87	160277	161020	176.818	165.944	744	1330	1330	176.818	160277	161020	185.627	173.253	744	1453	1453	185.627	160277
A911_00785	45.8343	20.842	-6.83432	-1.02003	42.2035	21.8549	-16.9207	-1.05544	-8.32802e-06	-1.02654	-0.515299	0.606344	1	0.670255	-1.69207e-05	-1.05544	-1.05276	0.292453	1	0.335128	-8.59264e-06	-1.02815	-0.598277	0.549655	1	0.628123	316.842	298.169	516	518	518	316.842	161998	162513	362.676	340.372	516	1892	1892	362.676	161998	162513	351.277	327.86	516	1907	1907	351.277	161998
A911_00790	73.9842	29.9972	-30.3878	-1.19054	76.6085	21.7266	-35.3588	-1.24779	-1.64232e-05	-1.10161	-0.936772	0.348876	1	0.418298	-3.53588e-05	-1.24779	-1.77583	0.075761	1	0.0941755	-1.89357e-05	-1.1327	-1.34969	0.177116	1	0.238409	218.651	205.765	498	345	345	218.651	162510	163007	160.483	150.614	498	808	808	160.483	162510	163007	190.48	177.783	498	998	998	190.48	162510
A911_00805	38.5183	15.1811	26.0278	1.83841	33.1188	12.4171	21.9366	1.75387	1.20888e-05	1.41544	2.49757	0.0125049	1	0.0207413	2.19366e-05	1.75387	4.24454	2.19043e-05	0.0362954	3.72643e-05	9.84776e-06	1.2391	1.77619	0.0757013	1	0.111101	26.3015	24.7515	564	47	47	26.3015	164805	165368	32.6198	30.6138	564	186	186	32.6198	164805	165368	34.211	31.9304	564	203	203	34.211	164805
A911_00810	6457.63	3572.72	4561.53	1.84901	5544.01	2957.19	3846.92	1.7636	0.00287662	1.571	4.32172	1.5482e-05	0.0256537	3.8232e-05	0.00384692	1.7636	5.86556	4.47645e-09	7.41747e-06	9.2372e-09	0.000970304	1.1226	1.14123	0.253774	1	0.328775	5801.86	5459.93	183	3364	3364	5801.86	165726	165908	4820.19	4523.76	183	8918	8918	4820.19	165726	165908	5496.24	5129.85	183	10582	10582	5496.24	165726
A911_00815	3530.92	2764.02	3121.74	2.38164	3052.9	2352.58	2694.38	2.27171	0.00147889	1.69802	4.21162	2.5355e-05	0.0420133	6.12439e-05	0.00269438	2.27171	17.1157	0	0	0	0.00121549	1.33786	3.2496	0.00115568	1	0.00238179	2384.04	2243.54	663	5008	5008	2384.04	166175	166837	2165.46	2032.29	663	14515	14515	2165.46	166175	166837	2228.86	2080.28	663	15547	15547	2228.86	166175
A911_00830	309.523	146.644	194.649	1.26492	244.69	107.095	148.842	1.21608	0.000148842	1.21608	3.63374	0.000279342	0.46287	0.000595714	8.70995e-05	1.12645	2.25663	0.024031	1	0.0317792	-6.17423e-05	-1.07957	-1.26521	0.205796	1	0.272803	691.691	650.927	1206	2643	2643	691.691	167609	168814	743.396	697.679	1206	9064	9064	743.396	167609	168814	769.143	717.87	1206	9759	9759	769.143	167609
A911_00835	291.505	236.846	249.829	7.94706	258.721	209.689	221.87	7.58138	0.000181615	6.38729	4.39834	1.09085e-05	0.0180753	2.75959e-05	0.00022187	7.58138	12.8857	0	0	0	4.02548e-05	1.18695	0.904885	0.365526	1	0.448982	31.7012	29.8329	906	91	91	31.7012	168856	169761	38.1017	35.7586	906	349	349	38.1017	168856	169761	38.0827	35.544	906	363	363	38.0827	168856
A911_00840	168.583	130.008	151.828	5.5041	150.045	114.907	134.378	5.2524	8.93213e-05	3.82659	5.4712	4.47042e-08	7.40748e-05	1.43835e-07	0.000134378	5.2524	12.5174	0	0	0	4.50564e-05	1.37261	2.37234	0.0176759	1	0.0302885	30.5627	28.7615	1611	156	156	30.5627	169748	171358	34.7511	32.614	1611	566	566	34.7511	169748	171358	35.8131	33.4258	1611	607	607	35.8131	169748
A911_00845	2596.27	1886.62	2239.36	4.50164	2304.75	1652.82	1975.95	4.29524	0.00117724	2.96326	5.08412	3.69355e-07	0.000612021	1.07184e-06	0.00197595	4.29524	11.6108	0	0	0	0.000798703	1.4495	2.79543	0.00518305	1	0.00978168	610.195	574.234	1005	1943	1943	610.195	171358	172362	685	642.874	1005	6960	6960	685	171358	172362	623.353	581.799	1005	6591	6591	623.353	171358
A911_00850	377.887	261.214	252.445	2.9039	332.436	226.21	220.141	2.77064	0.000217885	2.7525	3.48052	0.000500452	0.829249	0.0010356	0.000220141	2.77064	6.66594	2.63016e-11	4.35818e-08	5.9538e-11	2.2562e-06	1.00659	0.032494	0.974078	1	0.989	120.236	113.15	126	48	48	120.236	172359	172484	153.078	143.664	126	195	195	153.078	172359	172484	124.469	116.172	126	165	165	124.469	172359
A911_00855	5.82954	1.4334	2.86245	1.33889	5.55375	0.938774	2.48688	1.32607	-2.40991e-06	-1.31598	-0.993175	0.320625	1	0.388994	7.69717e-08	1.00767	0.0296997	0.976307	1	0.988839	2.48688e-06	1.32607	1.02267	0.306464	1	0.386461	10.002	9.41253	852	27	27	10.002	172712	173563	11.9576	11.2223	852	103	103	11.9576	172712	173563	10.152	9.47523	852	91	91	10.152	172712
A911_00860	17.8566	12.9671	14.9771	2.40429	15.6865	11.5565	12.9382	2.29367	9.19227e-07	1.09191	0.348089	0.727774	1	0.780421	1.29382e-05	2.29367	3.90457	9.43937e-05	0.15641	0.000153193	1.20189e-05	2.1006	3.57759	0.000346784	0.574621	0.000771304	10.0196	9.42913	2268	72	72	10.0196	173560	175827	12.2113	11.4604	2268	280	280	12.2113	173560	175827	9.76477	9.11383	2268	233	233	9.76477	173560
A911_00865	5.99798	3.65041	3.81277	1.59373	5.82028	3.29925	3.36605	1.58155	-2.03269e-06	-1.35119	-0.939752	0.347345	1	0.417066	1.33336e-06	1.17049	0.553619	0.57984	1	0.623487	3.36605e-06	1.58155	1.50826	0.131489	1	0.18309	11.5975	10.914	762	28	28	11.5975	175839	176600	7.78832	7.30936	762	60	60	7.78832	175839	176600	5.61315	5.23897	762	45	45	5.61315	175839
A911_00870	9.36057	4.71785	6.72285	3.0146	8.25796	4.20516	5.8685	2.87479	8.35516e-07	1.26692	0.543264	0.586948	1	0.652296	5.8685e-06	2.87479	2.91862	0.00351582	1	0.00504828	5.03298e-06	2.26912	2.42109	0.0154741	1	0.0268207	4.60757	4.33602	411	6	6	4.60757	176587	176997	2.16595	2.03275	411	9	9	2.16595	176587	176997	3.23769	3.02186	411	14	14	3.23769	176587
A911_00875	92.5305	61.9866	77.9525	2.9652	81.0361	53.1903	68.0124	2.8285	2.03761e-05	1.54781	3.30828	0.00093872	1	0.00186506	6.80124e-05	2.8285	9.87204	0	0	0	4.76363e-05	1.82742	6.11917	9.40671e-10	1.55869e-06	3.82032e-09	44.364	41.7495	747	105	105	44.364	176999	177745	34.4271	32.3099	747	260	260	34.4271	176999	177745	40.2083	37.5279	747	316	316	40.2083	176999
A911_00880	848.704	757.899	803.211	2.67191	736.142	659.291	697.618	2.54866	0.000468236	2.03945	19.8221	0	0	0	0.000697618	2.54866	30.2358	0	0	0	0.000229382	1.24968	8.16022	4.44089e-16	7.35856e-13	2.88571e-15	490.786	461.862	1200	1866	1866	490.786	177797	178996	471.808	442.794	1200	5724	5724	471.808	177797	178996	478.653	446.745	1200	6043	6043	478.653	177797
A911_00885	930.933	581.961	699.1	1.63597	816.088	472.322	591.697	1.57419	0.000591697	1.57419	6.92509	4.3574e-12	7.22022e-09	1.9567e-11	0.000509809	1.49472	8.66827	0	0	0	-8.18883e-05	-1.05316	-1.17383	0.240464	1	0.31374	979.717	921.978	1287	3995	3995	979.717	179167	180453	1153.05	1082.14	1287	15003	15003	1153.05	179167	180453	1165.04	1087.37	1287	15775	15775	1165.04	179167
A911_00890	215.676	140.16	185.602	3.52289	189.556	122.829	162.807	3.36124	0.000117044	2.69752	11.7883	0	0	0	0.000162807	3.36124	10.1777	0	0	0	4.57629e-05	1.24605	2.72865	0.00635938	1	0.0118381	62.0583	58.4009	1185	233	233	62.0583	180466	181650	73.6203	69.0929	1185	882	882	73.6203	180466	181650	85.023	79.3552	1185	1060	1060	85.023	180466
A911_00895	271.769	250.13	251.619	2.70721	235.593	217.225	218.7	2.58258	0.00018445	2.33474	9.92049	0	0	0	0.0002187	2.58258	17.0269	0	0	0	3.425e-05	1.10615	1.6741	0.0941105	1	0.134664	145.786	137.194	210	97	97	145.786	181660	181869	148.367	139.243	210	315	315	148.367	181660	181869	148.005	138.139	210	327	327	148.005	181660
A911_00900	255.491	201.975	229.411	2.31358	221.486	173.526	197.593	2.20645	0.000117512	1.7175	9.64893	0	0	0	0.000197593	2.20645	14.9367	0	0	0	8.00809e-05	1.28469	5.47227	4.4432e-08	7.36238e-05	1.56646e-07	181.042	170.373	720	413	413	181.042	181862	182581	180.651	169.542	720	1315	1315	180.651	181862	182581	162.244	151.428	720	1229	1229	162.244	181862
A911_00905	112.581	87.9897	100.888	2.76087	98.079	76.7375	87.7721	2.63437	6.36269e-05	2.18477	7.51537	5.68434e-14	9.41895e-11	2.88041e-13	8.77721e-05	2.63437	10.8824	0	0	0	2.41453e-05	1.20579	2.40339	0.0162437	1	0.0279789	50.0981	47.1457	567	90	90	50.0981	182653	183219	57.9165	54.3548	567	332	332	57.9165	182653	183219	63.8691	59.6115	567	381	381	63.8691	182653
A911_00910	83.3862	61.7576	74.1187	2.42986	72.1868	53.4508	64.0535	2.31814	4.59672e-05	1.94594	6.65461	2.84084e-11	4.70727e-08	1.19899e-10	6.40535e-05	2.31814	8.73746	0	0	0	1.80863e-05	1.19127	2.17635	0.0295292	1	0.0479705	49.7254	46.7949	1371	216	216	49.7254	183210	184580	49.4197	46.3806	1371	685	685	49.4197	183210	184580	56.364	52.6067	1371	813	813	56.364	183210
A911_00915	128.436	78.6885	99.3705	1.67423	108.605	64.3289	82.5314	1.59733	8.06825e-05	1.58395	5.8542	4.79345e-09	7.94275e-06	1.66166e-08	8.25314e-05	1.59733	5.97866	2.24987e-09	3.72804e-06	4.69527e-09	1.84892e-06	1.00845	0.152765	0.878584	1	0.911593	125.525	118.127	699	278	278	125.525	184564	185262	165.419	155.246	699	1169	1169	165.419	184564	185262	151.209	141.129	699	1112	1112	151.209	184564
A911_00920	130.721	82.7157	94.6591	1.70454	111.07	67.9959	78.8378	1.62596	7.58348e-05	1.60211	6.50409	7.81719e-11	1.29531e-07	3.20621e-10	7.88378e-05	1.62596	4.6774	2.90537e-06	0.0048142	5.15991e-06	3.00296e-06	1.01488	0.178621	0.858236	1	0.896091	116.314	109.459	1506	555	555	116.314	185264	186769	144.558	135.668	1506	2201	2201	144.558	185264	186769	142.195	132.716	1506	2253	2253	142.195	185264
A911_00950	214.851	126.891	148.746	1.3027	169.852	90.3156	116.196	1.2522	0.000116196	1.2522	3.82878	0.000128782	0.213392	0.000285665	9.09124e-05	1.19732	4.95018	7.41464e-07	0.00122861	1.35608e-06	-2.5284e-05	-1.04583	-0.819769	0.412348	1	0.498003	480.032	451.742	1338	2035	2035	480.032	191350	192687	501.359	470.527	1338	6782	6782	501.359	191350	192687	492.793	459.943	1338	6937	6937	492.793	191350
A911_00955	86.9985	29.1078	29.1511	1.05831	72.9663	40.6681	-14.2532	-1.03078	8.51295e-06	1.01816	0.367911	0.712939	1	0.767104	-5.74023e-06	-1.0124	-0.292185	0.770145	1	0.803103	-1.42532e-05	-1.03078	-0.604189	0.545718	1	0.624486	474.51	446.545	729	1096	1096	474.51	192689	193417	525.493	493.177	729	3873	3873	525.493	192689	193417	499.889	466.566	729	3834	3834	499.889	192689
A911_00960	58.3601	35.436	-42.7542	-2.16809	55.6057	31.7676	-41.6442	-2.27232	-1.12035e-05	-1.17735	-1.30744	0.191064	1	0.246205	-4.16442e-05	-2.27232	-5.23492	1.65063e-07	0.00027351	3.13299e-07	-3.04406e-05	-1.93003	-5.38407	7.28226e-08	0.000120667	2.51915e-07	64.0849	60.3082	1182	240	240	64.0849	193480	194661	83.5979	78.4569	1182	999	999	83.5979	193480	194661	90.3853	84.3601	1182	1124	1124	90.3853	193480
A911_00965	13.8493	3.42688	-3.33337	-1.17296	13.5076	2.35584	-3.94553	-1.22895	-2.50024e-06	-1.13386	-0.576417	0.564334	1	0.629274	-3.94553e-06	-1.22895	-0.921496	0.356792	1	0.400002	-1.4453e-06	-1.08387	-0.417737	0.67614	1	0.737566	18.0032	16.9422	1122	64	64	18.0032	194661	195782	19.5707	18.3672	1122	222	222	19.5707	194661	195782	30.243	28.2269	1122	357	357	30.243	194661
A911_00970	871.201	621.77	653.873	1.66659	771.495	553.287	578.322	1.65408	-0.000572649	-1.64767	-6.2894	3.18724e-10	5.28125e-07	1.25744e-09	5.67263e-06	1.00389	0.0467135	0.962742	1	0.977489	0.000578322	1.65408	6.31062	2.77943e-10	4.60552e-07	1.16891e-09	1575.37	1482.53	348	1737	1737	1575.37	195917	196264	1382.49	1297.47	348	4864	4864	1382.49	195917	196264	1704.06	1590.46	348	6239	6239	1704.06	195917
A911_00975	12.6267	8.71771	9.13787	1.69807	10.8253	7.24063	7.6059	1.61957	1.65705e-06	1.13498	0.560624	0.575054	1	0.640366	7.6059e-06	1.61957	2.32311	0.0201731	1	0.0268705	5.94886e-06	1.42696	1.77191	0.0764089	1	0.111747	16.1455	15.194	606	31	31	16.1455	196328	196933	9.79323	9.19097	606	60	60	9.79323	196328	196933	13.332	12.4433	606	85	85	13.332	196328
A911_00980	26.166	5.43562	-10.2409	-1.1321	27.1313	5.82309	-12.9209	-1.18634	-6.35028e-06	-1.08365	-0.754565	0.45051	1	0.519445	-1.29209e-05	-1.18634	-1.55961	0.118851	1	0.144381	-6.57064e-06	-1.09476	-0.944327	0.345003	1	0.427896	81.2117	76.4256	342	88	88	81.2117	196917	197258	79.5342	74.6431	342	275	275	79.5342	196917	197258	102.553	95.7168	342	369	369	102.553	196917
A911_00985	153.245	66.9512	46.1243	1.11239	131.366	64.8812	-35.8366	-1.09546	2.63789e-05	1.06854	0.619514	0.535578	1	0.602071	-9.45769e-06	-1.02519	-0.332404	0.739584	1	0.777103	-3.58366e-05	-1.09546	-0.826074	0.408762	1	0.494393	445.193	418.956	1347	1900	1900	445.193	197501	198847	408.424	383.307	1347	5562	5562	408.424	197501	198847	377.516	352.35	1347	5350	5350	377.516	197501
A911_00990	159.361	109.712	133.193	1.50698	129.975	86.3941	107.764	1.43749	5.91249e-05	1.24003	2.74461	0.00605828	1	0.0106453	0.000107764	1.43749	7.61865	2.55351e-14	4.23117e-11	6.44996e-14	4.86388e-05	1.15924	2.17527	0.02961	1	0.0480547	254.077	239.103	1995	1606	1606	254.077	199033	201027	267.136	250.708	1995	5388	5388	267.136	199033	201027	266.948	249.153	1995	5603	5603	266.948	199033
A911_00995	371.799	245.366	316.914	1.86813	315.03	206.799	267.646	1.78203	0.00010134	1.2961	2.23387	0.0254919	1	0.0398491	0.000267646	1.78203	10.0162	0	0	0	0.000166305	1.37491	3.29725	0.000976389	1	0.00204035	348.986	328.419	804	889	889	348.986	201101	201904	365.382	342.912	804	2970	2970	365.382	201101	201904	380.788	355.404	804	3221	3221	380.788	201101
A911_01010	274.345	215.72	246.558	5.565	242.741	191.314	218.171	5.30935	6.03265e-05	2.19158	8.2204	2.22045e-16	3.67928e-13	1.30935e-15	0.000218171	5.30935	17.5461	0	0	0	0.000157845	2.42262	11.9417	0	0	0	45.3774	42.7031	1092	157	157	45.3774	204397	205488	58.4231	54.8302	1092	645	645	58.4231	204397	205488	58.2308	54.349	1092	669	669	58.2308	204397
A911_01055	56.6388	32.2918	45.7042	3.29941	50.1724	27.8358	40.045	3.14999	1.15075e-05	1.61783	2.85444	0.00431134	1	0.00777354	4.0045e-05	3.14999	7.88933	3.10862e-15	5.15099e-12	8.09904e-15	2.85375e-05	1.94705	5.24532	1.56019e-07	0.000258523	5.23325e-07	15.7809	14.8509	300	15	15	15.7809	207709	208008	19.4526	18.2563	300	59	59	19.4526	207709	208008	24.396	22.7697	300	77	77	24.396	207709
A911_01060	25.2884	17.6617	20.7686	6.16776	22.5258	15.8743	18.5484	6.12506	-8.67899e-06	-3.39807	-3.76788	0.000164639	0.272807	0.00036038	9.86938e-06	1.80251	2.9118	0.00359357	1	0.00515546	1.85484e-05	6.12506	6.32664	2.50588e-10	4.15224e-07	1.06195e-09	15.5222	14.6074	183	9	9	15.5222	208280	208462	11.3505	10.6525	183	21	21	11.3505	208280	208462	12.4655	11.6345	183	24	24	12.4655	208280
A911_01075	12.7127	6.43538	9.17749	2.8342	11.2785	6.13165	8.1715	2.81214	-4.02856e-06	-1.89339	-1.93176	0.0533889	1	0.0781496	4.14294e-06	1.48524	1.5578	0.11928	1	0.144796	8.1715e-06	2.81214	3.4137	0.000640874	1	0.00137684	11.9552	11.2507	132	5	5	11.9552	208861	208992	5.99464	5.62599	132	8	8	5.99464	208861	208992	9.36092	8.7369	132	13	13	9.36092	208861
A911_01085	98.2269	54.5178	71.1062	1.46462	81.9766	46.3546	56.927	1.39666	2.18531e-05	1.15227	1.39061	0.164343	1	0.216812	5.6927e-05	1.39666	4.04335	5.26928e-05	0.087312	8.73994e-05	3.50739e-05	1.2121	1.94591	0.0516652	1	0.0789753	150.395	141.532	447	213	213	150.395	210111	210557	168.172	157.83	447	760	760	168.172	210111	210557	140.554	131.184	447	661	661	140.554	210111
A911_01090	171.454	122.156	151.663	2.09709	147.804	107.876	129.651	2.00018	3.93353e-05	1.30345	2.11487	0.0344415	1	0.0527932	0.000129651	2.00018	11.0468	0	0	0	9.03162e-05	1.53453	4.62704	3.7094e-06	0.00614647	1.06369e-05	131.508	123.757	840	350	350	131.508	210567	211406	153.313	143.885	840	1302	1302	153.313	210567	211406	129.901	121.241	840	1148	1148	129.901	210567
A911_01095	244.576	189.343	222.368	3.29798	214.086	165.771	194.685	3.14597	7.76405e-05	1.85581	5.2329	1.6688e-07	0.00027652	5.02763e-07	0.000194685	3.14597	15.9092	0	0	0	0.000117045	1.6952	6.65401	2.85236e-11	4.72637e-08	1.33513e-10	87.8498	82.6724	1182	329	329	87.8498	211416	212597	104.184	97.7766	1182	1245	1245	104.184	211416	212597	98.2659	91.7153	1182	1222	1222	98.2659	211416
A911_01105	449.675	141.874	263.591	1.3384	401.374	103.841	230.364	1.32796	-4.59809e-05	-1.06546	-1.57779	0.114613	1	0.156953	0.000184383	1.24637	2.16262	0.0305704	1	0.0399174	0.000230364	1.32796	2.77572	0.00550808	1	0.0103479	847.398	797.457	549	1474	1474	847.398	213335	213883	778.141	730.287	549	4319	4319	778.141	213335	213883	768.705	717.462	549	4440	4440	768.705	213335
A911_01110	316.77	207.902	239.099	1.79377	271.041	170.413	200.843	1.71122	0.000194598	1.68911	6.17877	6.46077e-10	1.07055e-06	2.46104e-09	0.000200843	1.71122	8.34617	0	0	0	6.24499e-06	1.01309	0.205839	0.836917	1	0.87604	264.742	249.14	1371	1150	1150	264.742	213852	215222	331.509	311.122	1371	4595	4595	331.509	213852	215222	307.402	286.91	1371	4434	4434	307.402	213852
A911_01120	207.679	94.5826	125.7	1.63705	177.055	76.9999	103.971	1.56217	8.39299e-05	1.45381	2.75996	0.00578079	1	0.0101902	0.000103971	1.56217	3.30892	0.000936579	1	0.00141047	2.00408e-05	1.07454	0.506596	0.612438	1	0.681538	173.105	162.903	423	232	232	173.105	216237	216659	195.485	183.463	423	836	836	195.485	216237	216659	223.355	208.465	423	994	994	223.355	216237
A911_01140	1338.35	1015.96	1136.47	1.53014	1127.22	902.687	947.982	1.47171	0.000947982	1.47171	10.7253	0	0	0	1.64345e-05	1.00818	0.143812	0.885649	1	0.910372	-0.000931548	-1.45977	-10.9685	5.42262e-28	8.98528e-25	4.12169e-27	1959.92	1844.41	696	4322	4322	1959.92	218319	219014	2229.49	2092.38	696	15688	15688	2229.49	218319	219014	2241.72	2092.28	696	16415	16415	2241.72	218319
A911_01145	299.226	237.515	-258.828	-1.80683	272.344	228.047	-235.874	-1.82213	-2.17789e-07	-1.00042	-0.0112262	0.991043	1	1	-0.000235874	-1.82213	-13.6667	1.60728e-42	2.66326e-39	5.19154e-42	-0.000235656	-1.82137	-14.3494	1.07637e-46	1.78354e-43	9.0078e-46	579.13	544.999	636	1167	1167	579.13	219175	219810	561.588	527.052	636	3611	3611	561.588	219175	219810	531.738	496.292	636	3558	3558	531.738	219175
A911_01150	161.444	73.8531	-103.817	-1.40771	143.612	79.7407	-95.264	-1.41831	2.39091e-05	1.07994	0.975144	0.329489	1	0.398222	-7.13549e-05	-1.31333	-4.90068	9.55087e-07	0.00158258	1.73719e-06	-9.5264e-05	-1.41831	-4.09593	4.20484e-05	0.0696743	0.000106699	295.013	277.626	1884	1761	1761	295.013	219807	221690	321.673	301.891	1884	6127	6127	321.673	219807	221690	340.442	317.748	1884	6748	6748	340.442	219807
A911_01155	1066.38	800.123	930.692	2.17542	916.269	684.351	798.182	2.0752	0.000399465	1.53811	2.49396	0.0126326	1	0.0209322	0.000798182	2.0752	16.4968	0	0	0	0.000398717	1.34919	2.44551	0.0144646	1	0.0252028	738.066	694.569	972	2273	2273	738.066	221714	222685	838.001	786.467	972	8235	8235	838.001	221714	222685	799.314	746.03	972	8174	8174	799.314	221714
A911_01160	807.251	665.615	740.741	2.16326	695.364	570.899	634.947	2.06341	0.000216082	1.36189	2.51718	0.0118299	1	0.0197403	0.000634947	2.06341	21.9367	0	0	0	0.000418865	1.5151	4.73999	2.13734e-06	0.00354158	6.33556e-06	630.436	593.282	1182	2361	2361	630.436	222695	223876	657.905	617.445	1182	7862	7862	657.905	222695	223876	622.002	580.538	1182	7735	7735	622.002	222695
A911_01165	83.541	15.2469	-42.5787	-1.93714	74.6138	16.6865	-38.6035	-1.95034	2.67894e-05	1.51091	1.76837	0.0769992	1	0.10933	-1.18141e-05	-1.29084	-1.69978	0.0891728	1	0.10994	-3.86035e-05	-1.95034	-2.55614	0.010584	1	0.0188984	63.5947	59.8468	402	81	81	63.5947	224054	224455	45.7651	42.9507	402	186	186	45.7651	224054	224455	58.4009	54.5078	402	247	247	58.4009	224054
A911_01170	95.7018	50.4818	54.0238	2.9845	84.5907	43.753	47.5487	2.86296	4.75487e-05	2.86296	2.44216	0.0145997	1	0.0238577	4.32024e-05	2.69267	7.70802	1.28786e-14	2.13398e-11	3.29827e-14	-4.34633e-06	-1.06324	-0.21911	0.826564	1	0.868495	29.2089	27.4875	1167	108	108	29.2089	224592	225758	23.1387	21.7157	1167	273	273	23.1387	224592	225758	29.3211	27.3665	1167	360	360	29.3211	224592
A911_01185	34.0289	27.7079	31.3832	2.11192	29.0431	23.5709	26.8551	2.01482	1.10387e-05	1.41714	2.39064	0.0168189	1	0.0271627	2.68551e-05	2.01482	5.20772	1.91186e-07	0.000316796	3.60815e-07	1.58164e-05	1.42175	2.87468	0.00404441	1	0.00772963	27.7005	26.068	1128	99	99	27.7005	226605	227732	28.3231	26.5813	1128	323	323	28.3231	226605	227732	28.6496	26.7398	1128	340	340	28.6496	226605
A911_01190	6.34604	5.07797	5.30627	2.08865	5.52593	4.46572	4.53808	1.99343	3.15381e-07	1.06904	0.177683	0.858972	1	0.891244	4.53808e-06	1.99343	2.12561	0.0335361	1	0.0435156	4.2227e-06	1.86469	1.95546	0.0505287	1	0.0776679	3.98077	3.74617	555	7	7	3.98077	227708	228262	4.99014	4.68326	555	28	28	4.99014	227708	228262	5.65158	5.27484	555	33	33	5.65158	227708
A911_01195	178.764	73.7929	106.207	1.16295	158.545	44.5413	89.9509	1.15298	-6.91409e-05	-1.11759	-1.90074	0.0573357	1	0.0836314	2.081e-05	1.03167	0.881691	0.377944	1	0.420869	8.99509e-05	1.15298	2.57763	0.00994804	1	0.0178784	665.815	626.576	858	1810	1810	665.815	228744	229601	698.261	655.32	858	6057	6057	698.261	228744	229601	738.792	689.543	858	6669	6669	738.792	228744
A911_01200	179.717	102.027	137.131	1.78844	152.893	84.8279	115.154	1.70628	2.9259e-05	1.17946	2.37549	0.0175256	1	0.0281942	0.000115154	1.70628	6.87356	6.26277e-12	1.03774e-08	1.4575e-11	8.58947e-05	1.44666	4.839	1.30497e-06	0.00216233	3.96758e-06	165.418	155.67	477	250	250	165.418	229632	230108	165.267	155.104	477	797	797	165.267	229632	230108	191.095	178.356	477	959	959	191.095	229632
A911_01205	209.551	123.485	152.773	1.57727	176.684	100.194	128.169	1.51658	0.000128169	1.51658	6.29202	3.13393e-10	5.19292e-07	1.23936e-09	0.000124107	1.50021	6.1026	1.04364e-09	1.72931e-06	2.21422e-09	-4.0612e-06	-1.01091	-0.257159	0.797056	1	0.84176	231.357	217.722	1311	961	961	231.357	230077	231387	294.698	276.575	1311	3906	3906	294.698	230077	231387	267.893	250.034	1311	3695	3695	267.893	230077
A911_01210	120.973	48.9879	72.9208	1.14766	88.7566	45.7282	47.9909	1.10362	4.79909e-05	1.10362	2.16134	0.0306688	1	0.0472288	2.66958e-05	1.05764	0.966977	0.333555	1	0.378045	-2.12951e-05	-1.04348	-0.862412	0.388461	1	0.472946	530.077	498.837	156	262	262	530.077	231390	231545	478.073	448.673	156	754	754	478.073	231390	231545	473.419	441.86	156	777	777	473.419	231390
A911_01220	72.3511	19.7176	-10.2478	-1.0391	67.3255	21.3297	-20.8622	-1.08899	-1.64067e-05	-1.06868	-0.693407	0.488054	1	0.556194	-2.08622e-05	-1.08899	-0.882885	0.377299	1	0.420433	-4.45552e-06	-1.01901	-0.354755	0.722773	1	0.778697	224.758	211.513	264	188	188	224.758	232089	232352	297.11	278.838	264	793	793	297.11	232089	232352	295.229	275.548	264	820	820	295.229	232089
A911_01225	134.571	35.0641	84.498	1.37764	111.057	33.0183	65.9617	1.31453	3.39465e-05	1.16187	1.70843	0.0875571	1	0.122951	6.59617e-05	1.31453	3.31941	0.000902097	1	0.00136385	3.20152e-05	1.13139	2.36227	0.0181634	1	0.0310455	187.65	176.591	1137	676	676	187.65	232366	233502	231.229	217.009	1137	2658	2658	231.229	232366	233502	252.378	235.554	1137	3019	3019	252.378	232366
A911_01230	287.204	145.136	222.79	1.91144	245.851	119.79	188.655	1.82328	8.04566e-05	1.35111	5.09463	3.49438e-07	0.000579019	1.01761e-06	0.000188655	1.82328	6.24415	4.26145e-10	7.06122e-07	9.16398e-10	0.000108198	1.34947	3.66875	0.000243738	0.403874	0.000554011	217.897	205.056	759	524	524	217.897	233521	234279	258.943	243.018	759	1987	1987	258.943	233521	234279	256.47	239.374	759	2048	2048	256.47	233521
A911_01235	575.096	393.036	497.814	6.17001	509.388	348.711	440.967	5.88533	0.000136576	2.51309	13.1515	0	0	0	0.000440967	5.88533	10.0032	0	0	0	0.00030439	2.34187	6.82927	8.5365e-12	1.4145e-08	4.17256e-11	83.8778	78.9345	1539	409	409	83.8778	234397	235935	102.961	96.6288	1539	1602	1602	102.961	234397	235935	102.028	95.2269	1539	1652	1652	102.028	234397
A911_01240	522.197	411.042	461.411	6.69024	463.252	365.319	409.114	6.37955	0.000156871	3.06274	15.4592	0	0	0	0.000409114	6.37955	16.2269	0	0	0	0.000252243	2.08295	9.61721	0	0	0	86.6403	81.5343	357	98	98	86.6403	235932	236288	83.6731	78.5275	357	302	302	83.6731	235932	236288	72.951	68.088	357	274	274	72.951	235932
A911_01245	271.859	162.624	210.565	6.22457	241.101	144.169	186.537	5.93741	6.98779e-05	2.84959	10.0365	0	0	0	0.000186537	5.93741	7.30054	2.8666e-13	4.74995e-10	6.99551e-13	0.000116659	2.0836	4.48639	7.24435e-06	0.0120039	1.99069e-05	33.358	31.3921	246	26	26	33.358	236285	236530	45.435	42.6409	246	113	113	45.435	236285	236530	42.1153	39.3079	246	109	109	42.1153	236285
A911_01250	506.724	390.808	448.602	5.50696	448.495	346.727	396.857	5.252	0.00018559	2.98845	16.6627	0	0	0	0.000396857	5.252	14.136	0	0	0	0.000211266	1.75743	7.24638	4.28102e-13	7.09365e-10	2.28827e-12	99.8832	93.9967	1008	319	319	99.8832	236520	237527	102.542	96.2362	1008	1045	1045	102.542	236520	237527	96.1809	89.7693	1008	1020	1020	96.1809	236520
A911_01255	181.819	124.513	153.132	2.93558	159.168	108.653	133.549	2.80101	7.91883e-05	2.06791	3.73233	0.000189716	0.314359	0.000413087	0.000133549	2.80101	12.4029	0	0	0	5.43605e-05	1.35451	2.47298	0.013399	1	0.0234944	65.3984	61.5442	222	46	46	65.3984	237552	237773	83.3175	78.1937	222	187	187	83.3175	237552	237773	88.6271	82.719	222	207	207	88.6271	237552
A911_01260	75.7612	30.0774	43.5575	1.44662	64.0618	22.031	34.7909	1.38065	1.39739e-05	1.15289	1.11063	0.266726	1	0.33106	3.47909e-05	1.38065	2.71998	0.00652868	1	0.00911375	2.08169e-05	1.19756	2.34486	0.0190344	1	0.0323819	74.0826	69.7167	720	169	169	74.0826	237829	238548	105.231	98.7596	720	766	766	105.231	237829	238548	113.267	105.717	720	858	858	113.267	237829
A911_01265	111.306	86.1915	-92.0823	-3.88368	99.4882	82.6213	-87.7209	-4.07282	-2.70207e-05	-1.30276	-1.37987	0.167628	1	0.220269	-8.77209e-05	-4.07282	-11.9974	3.66925e-33	6.07995e-30	1.1301e-32	-6.07002e-05	-3.1263	-3.20177	0.00136586	1	0.00277697	119.329	112.296	1989	752	752	119.329	238629	240617	123.975	116.351	1989	2493	2493	123.975	238629	240617	128.739	120.157	1989	2694	2694	128.739	238629
A911_01270	200.107	162.794	-171.958	-3.38857	189.018	146.246	-164.298	-3.55205	-1.65007e-05	-1.07777	-1.02101	0.307249	1	0.376006	-0.000164298	-3.55205	-11.2859	1.54208e-29	2.55523e-26	4.65434e-29	-0.000147798	-3.29575	-15.3949	1.77765e-53	2.94556e-50	1.51833e-52	214.015	201.402	876	594	594	214.015	240810	241685	254.28	238.642	876	2252	2252	254.28	240810	241685	263.556	245.987	876	2429	2429	263.556	240810
A911_01275	5955.47	5680.35	-5850.13	-12.6089	5627.93	5352.88	-5506.98	-13.2159	-0.00317084	-2.13775	-12.4894	8.54063e-36	1.41518e-32	6.73897e-35	-0.00550698	-13.2159	-81.5329	0	0	0	-0.00233614	-6.18215	-9.50479	2.00599e-21	3.32393e-18	1.42658e-20	6440.02	6060.48	2517	51358	51358	6440.02	241709	244225	6218.11	5835.71	2517	158232	158232	6218.11	241709	244225	6404.07	5977.16	2517	169586	169586	6404.07	241709
A911_01280	2993.4	2654.53	-2781.25	-10.4942	2805.47	2510.95	-2619.98	-10.9987	-0.0012938	-1.81463	-9.12175	7.39469e-20	1.2253e-16	4.76771e-19	-0.00261998	-10.9987	-28.9644	1.95522e-184	3.2398e-181	7.46498e-184	-0.00132617	-6.06113	-12.051	1.92034e-33	3.182e-30	1.50806e-32	2952.35	2778.35	576	5388	5388	2952.35	244236	244811	2990.36	2806.46	576	17414	17414	2990.36	244236	244811	3279.86	3061.22	576	19876	19876	3279.86	244236
A911_01285	188.366	139.336	158.477	2.22444	165.294	122.714	138.265	2.13962	0.000138265	2.13962	10.7636	0	0	0	6.8364e-05	1.56348	4.695	2.6661e-06	0.00441773	4.74515e-06	-6.99014e-05	-1.3685	-4.71245	2.44763e-06	0.00405572	7.17827e-06	110.157	103.665	510	178	178	110.157	245292	245801	140.028	131.417	510	722	722	140.028	245292	245801	138.101	128.895	510	741	741	138.101	245292
A911_01290	147.618	89.4962	101.414	1.82028	126.932	74.4786	86.8629	1.7495	8.68629e-05	1.7495	4.81943	1.43973e-06	0.00238563	3.97606e-06	7.02642e-05	1.60628	6.92361	4.40337e-12	7.29638e-09	1.03495e-11	-1.65987e-05	-1.08916	-0.892433	0.372161	1	0.45578	109.961	103.481	531	185	185	109.961	245801	246331	127.225	119.401	531	683	683	127.225	245801	246331	133.713	124.8	531	747	747	133.713	245801
A911_01295	322.263	173.831	255.886	1.44043	262.833	140.559	209.603	1.38476	0.000209603	1.38476	7.7361	1.02141e-14	1.69247e-11	5.42458e-14	0.00010851	1.19919	5.40639	6.43101e-08	0.000106562	1.24634e-07	-0.000101094	-1.15475	-3.65148	0.000260732	0.432034	0.000591017	564.867	531.577	1089	1949	1949	564.867	246343	247431	609.455	571.976	1089	6710	6710	609.455	246343	247431	568.638	530.731	1089	6515	6515	568.638	246343
A911_01300	228.1	155.803	183.297	1.27474	183.721	119.161	141.364	1.22599	0.000141364	1.22599	5.9406	2.83995e-09	4.7058e-06	1.01418e-08	9.80686e-05	1.15678	2.29017	0.0220114	1	0.0291949	-4.32958e-05	-1.05983	-1.0267	0.30456	1	0.385528	632.616	595.334	915	1834	1834	632.616	247444	248358	699.408	656.396	915	6470	6470	699.408	247444	248358	669.5	624.87	915	6445	6445	669.5	247444
A911_01305	168.282	60.9845	-98.479	-1.44311	166.201	68.8935	-101.998	-1.51318	-4.025e-05	-1.15451	-1.49947	0.133752	1	0.180185	-0.000101998	-1.51318	-3.96731	7.26897e-05	0.120447	0.000119136	-6.17484e-05	-1.31067	-4.26985	1.95611e-05	0.0324128	5.16951e-05	298.846	281.234	207	196	196	298.846	248535	248741	371.755	348.893	207	778	778	371.755	248535	248741	291.576	272.139	207	635	635	291.576	248535
A911_01310	88.6847	42.9013	-61.6334	-1.27596	81.3764	32.9405	-57.2136	-1.28646	1.38148e-05	1.05682	0.950847	0.341682	1	0.41116	-4.33987e-05	-1.21729	-2.52161	0.011682	1	0.015958	-5.72136e-05	-1.28646	-3.57328	0.000352545	0.584168	0.000783067	237.406	223.415	456	343	343	237.406	248738	249193	279.382	262.201	456	1288	1288	279.382	248738	249193	261.177	243.767	456	1253	1253	261.177	248738
A911_01315	71.2238	41.9367	-51.5171	-1.28355	61.843	40.1975	-47.7904	-1.29411	2.5547e-05	1.13829	1.48009	0.138849	1	0.18624	-2.22433e-05	-1.13689	-1.32458	0.185312	1	0.21933	-4.77904e-05	-1.29411	-4.28768	1.80548e-05	0.0299168	4.77904e-05	165.035	155.309	1092	571	571	165.035	249193	250284	218.747	205.295	1092	2415	2415	218.747	249193	250284	207.42	193.593	1092	2383	2383	207.42	249193
A911_01325	921.184	737.087	822.289	1.87324	788.487	612.956	694.968	1.78716	0.000169911	1.19245	3.97653	6.99286e-05	0.115872	0.000162058	0.000694968	1.78716	19.0772	0	0	0	0.000525057	1.49873	11.8772	0	0	0	893.853	841.175	792	2243	2243	893.853	250818	251609	986.618	925.944	792	7900	7900	986.618	250818	251609	944.493	881.531	792	7870	7870	944.493	250818
A911_01335	1413.38	1089.49	1256.16	2.33481	1218.95	926.571	1082.96	2.22734	0.000669635	1.75891	16.4661	0	0	0	0.00108296	2.22734	17.5799	0	0	0	0.000413329	1.26632	7.3365	2.1938e-13	3.63513e-10	1.19971e-12	884.701	832.563	1041	2918	2918	884.701	252837	253877	1008.69	946.658	1041	10616	10616	1008.69	252837	253877	929.858	867.872	1041	10184	10184	929.858	252837
A911_01340	515.829	447.686	490.018	2.83739	447.947	392.293	426.736	2.70665	0.000229741	1.9188	14.7325	0	0	0	0.000426736	2.70665	24.2685	0	0	0	0.000196995	1.41059	10.0304	0	0	0	259.228	243.951	750	616	616	259.228	253867	254616	268.248	251.752	750	2034	2034	268.248	253867	254616	272.601	254.429	750	2151	2151	272.601	253867
A911_01350	111.472	19.6435	46.6253	1.22624	91.4153	17.6836	32.847	1.17005	1.08264e-05	1.05605	0.539154	0.589781	1	0.654566	3.2847e-05	1.17005	1.47107	0.141271	1	0.169874	2.20205e-05	1.10795	1.4479	0.147645	1	0.202859	167.882	157.988	423	225	225	167.882	258143	258565	215.127	201.897	423	920	920	215.127	258143	258565	235.264	219.581	423	1047	1047	235.264	258143
A911_01355	293.935	198.486	-240.924	-1.70542	288.856	204.096	-240.671	-1.78793	-0.000136867	-1.33444	-7.02578	2.12904e-12	3.52783e-09	9.74538e-12	-0.000240671	-1.78793	-12.9587	2.10019e-38	3.48002e-35	6.70524e-38	-0.000103803	-1.33984	-6.72653	1.73775e-11	2.87945e-08	8.29814e-11	556.366	523.577	978	1724	1724	556.366	258566	259543	613.798	576.051	978	6069	6069	613.798	258566	259543	577.196	538.719	978	5939	5939	577.196	258566
A911_01360	571.959	395.544	-507.883	-2.45019	550	390.089	-491.176	-2.568	-0.000328662	-1.69081	-7.4354	1.04275e-13	1.72783e-10	5.12709e-13	-0.000491176	-2.568	-11.2692	1.8649e-29	3.09014e-26	5.61843e-29	-0.000162514	-1.5188	-10.023	1.208e-23	2.00166e-20	8.77919e-23	764.767	719.697	624	1512	1512	764.767	259543	260166	903.678	848.104	624	5701	5701	903.678	259543	260166	905.863	845.476	624	5947	5947	905.863	259543
A911_01365	1884.15	1733.6	-1809.66	-3.22301	1803.06	1648.93	-1731.89	-3.3782	-0.000995069	-1.6792	-21.5613	4.18874e-103	6.94074e-100	3.79276e-102	-0.00173189	-3.3782	-41.7388	0	0	0	-0.000736823	-2.01179	-15.6539	3.13333e-55	5.19193e-52	2.71829e-54	2622.9	2468.32	522	4338	4338	2622.9	260166	260687	2643.71	2481.13	522	13952	13952	2643.71	260166	260687	2604.57	2430.94	522	14304	14304	2604.57	260166
A911_01370	1690.01	1554.8	-1620.62	-2.73726	1627.76	1504.01	-1559.76	-2.86927	-0.000909067	-1.61212	-14.7588	2.70859e-49	4.48813e-46	2.3498e-48	-0.00155976	-2.86927	-47.5931	0	0	0	-0.000650694	-1.77981	-11.3691	5.96948e-30	9.89143e-27	4.64387e-29	2500.22	2352.87	2310	18299	18299	2500.22	260692	263001	2601.85	2441.84	2310	60764	60764	2601.85	260692	263001	2558.39	2387.84	2310	62177	62177	2558.39	260692
A911_01375	832.274	764.035	-800.366	-2.09676	817.641	751.37	-781.98	-2.19802	-0.000457813	-1.46864	-9.80698	1.05116e-22	1.74177e-19	7.05168e-22	-0.00078198	-2.19802	-29.6625	2.42512e-193	4.01843e-190	9.34518e-193	-0.000324167	-1.49663	-7.39975	1.36473e-13	2.26135e-10	7.58843e-13	1545.11	1454.05	957	4685	4685	1545.11	263005	263961	1513.44	1420.37	957	14643	14643	1513.44	263005	263961	1531.81	1429.7	957	15423	15423	1531.81	263005
A911_01380	129.639	111.352	116.444	1.89311	110.85	97.1581	98.4954	1.80551	1.2996e-05	1.10628	1.08903	0.27614	1	0.340956	9.84954e-05	1.80551	9.1588	0	0	0	8.54994e-05	1.63205	6.48346	8.96472e-11	1.48545e-07	3.9402e-10	142.999	134.571	618	280	280	142.999	263954	264571	127.561	119.716	618	797	797	127.561	263954	264571	120.58	112.542	618	784	784	120.58	263954
A911_01390	481.366	338.416	414.535	2.30822	416.258	297.71	357.122	2.20237	3.16488e-05	1.10656	1.46003	0.144281	1	0.192181	0.000357122	2.20237	13.7746	0	0	0	0.000325473	1.99029	15.8565	0	0	0	279.589	263.112	1095	970	970	279.589	265219	266313	318.775	299.172	1095	3529	3529	318.775	265219	266313	352.247	328.765	1095	4058	4058	352.247	265219
A911_01395	2188.84	1728.3	1968.67	4.16261	1928.61	1524.01	1733.83	3.9713	0.000489677	1.83917	9.46302	0	0	0	0.00173383	3.9713	19.3339	0	0	0	0.00124416	2.15929	14.9521	0	0	0	529.384	498.185	753	1263	1263	529.384	266410	267162	683.449	641.419	753	5203	5203	683.449	266410	267162	654.616	610.978	753	5186	5186	654.616	266410
A911_01415	169.437	87.524	128.42	3.44262	149.306	76.1317	112.557	3.28412	1.62806e-05	1.33038	2.19953	0.0278403	1	0.0433158	0.000112557	3.28412	6.68355	2.33258e-11	3.86508e-08	5.29463e-11	9.62762e-05	2.46855	5.83192	5.47986e-09	9.08013e-06	2.06367e-08	40.353	37.9749	657	84	84	40.353	269621	270277	60.3707	56.6581	657	401	401	60.3707	269621	270277	57.0007	53.2009	657	394	394	57.0007	269621
A911_01420	114.694	91.7072	100.593	3.31998	100.545	80.0164	88.099	3.16715	2.21154e-05	1.54402	3.49078	0.000481618	0.798041	0.00100256	8.8099e-05	3.16715	11.7245	0	0	0	6.59836e-05	2.05124	7.91496	2.44249e-15	4.04721e-12	1.50454e-14	44.0078	41.4142	459	64	64	44.0078	270261	270719	40.5128	38.0214	459	188	188	40.5128	270261	270719	45.5574	42.5205	459	220	220	45.5574	270261
A911_01425	398.121	251.567	317.611	2.17194	344.297	228.098	276.351	2.08756	0.000276351	2.08756	8.58335	0	0	0	1.03095e-05	1.04057	0.662666	0.507545	1	0.551838	-0.000266042	-2.00616	-8.11266	4.9537e-16	8.20829e-13	3.20636e-15	254.317	239.329	381	307	307	254.317	270829	271209	291.283	273.37	381	1122	1122	291.283	270829	271209	267.435	249.608	381	1072	1072	267.435	270829
A911_01440	16.3793	3.89586	-7.4091	-1.19369	16.4052	3.55848	-8.60789	-1.25167	-6.54517e-06	-1.18048	-1.27487	0.202356	1	0.257315	-8.60789e-06	-1.25167	-1.69895	0.0893288	1	0.11005	-2.06272e-06	-1.06031	-0.425607	0.670394	1	0.732641	47.302	44.5143	774	116	116	47.302	273109	273882	41.7882	39.2184	774	327	327	41.7882	273109	273882	47.8931	44.7004	774	390	390	47.8931	273109
A911_01445	49.3861	32.3834	42.4809	1.80373	41.9038	28.1028	36.3899	1.73428	3.63899e-05	1.73428	5.41473	6.13849e-08	0.000101715	1.9523e-07	9.85339e-06	1.19882	1.63495	0.10206	1	0.124899	-2.65365e-05	-1.44665	-3.81239	0.000137629	0.228052	0.000329554	48.8584	45.979	885	137	137	48.8584	273967	274851	59.0117	55.3826	885	528	528	59.0117	273967	274851	50.693	47.3137	885	472	472	50.693	273967
A911_01450	42.9404	36.3618	-39.091	-1.65913	39.4317	31.2523	-35.6855	-1.67274	2.80667e-05	1.46266	3.97742	6.96689e-05	0.115441	0.000161683	-7.61885e-06	-1.14363	-1.23756	0.21588	1	0.2525	-3.56855e-05	-1.67274	-5.19121	2.08943e-07	0.000346218	6.89677e-07	57.5127	54.1232	675	123	123	57.5127	274848	275522	66.0876	62.0234	675	451	451	66.0876	274848	275522	70.5477	65.8449	675	501	501	70.5477	274848
A911_01455	62.7142	29.2605	-44.5495	-1.68738	55.9272	27.8241	-40.6278	-1.70111	2.79908e-05	1.39656	2.66905	0.00760672	1	0.0131844	-1.2637e-05	-1.21808	-1.20356	0.22876	1	0.265817	-4.06278e-05	-1.70111	-5.00196	5.67506e-07	0.000940357	1.77761e-06	56.5287	53.1972	402	72	72	56.5287	275515	275916	82.1803	77.1264	402	334	334	82.1803	275515	275916	87.2468	81.4307	402	369	369	87.2468	275515
A911_01460	186.165	164.719	-174.183	-1.70618	166.845	154.039	-158.815	-1.71985	8.22264e-05	1.27666	5.44752	5.10788e-08	8.46376e-05	1.63078e-07	-7.65883e-05	-1.34715	-5.79068	7.01075e-09	1.16168e-05	1.42538e-08	-0.000158815	-1.71985	-11.2312	2.86877e-29	4.75354e-26	2.22128e-28	294.577	277.217	750	700	700	294.577	275913	276662	325.09	305.097	750	2465	2465	325.09	275913	276662	331.405	309.313	750	2615	2615	331.405	275913
A911_01465	29.9373	18.7147	23.2371	1.64042	25.3193	15.0475	19.2089	1.56454	5.56047e-06	1.16342	1.12255	0.261627	1	0.325462	1.92089e-05	1.56454	3.56176	0.000368376	0.610399	0.000580227	1.36484e-05	1.34478	2.45375	0.0141374	1	0.0246846	38.1315	35.8842	687	83	83	38.1315	276713	277399	35.994	33.7805	687	250	250	35.994	276713	277399	34.7269	32.4119	687	251	251	34.7269	276713
A911_01470	33.5666	7.92902	18.6488	1.79037	29.3166	7.03509	15.6652	1.70859	3.47843e-06	1.15734	0.621609	0.534199	1	0.600929	1.56652e-05	1.70859	2.63381	0.00844319	1	0.0116586	1.21868e-05	1.4763	2.65187	0.00800469	1	0.0146399	13.4086	12.6184	612	26	26	13.4086	277396	278007	29.5765	27.7576	612	183	183	29.5765	277396	278007	27.8004	25.9471	612	179	179	27.8004	277396
A911_01475	83.8586	25.6195	54.3248	1.44334	69.84	22.6004	43.2911	1.37689	3.128e-06	1.02723	0.29163	0.770569	1	0.813872	4.32911e-05	1.37689	3.40025	0.000673242	1	0.00103581	4.01631e-05	1.34039	3.58221	0.000340697	0.564535	0.000759805	103.825	97.7066	1143	376	376	103.825	278004	279146	134.219	125.965	1143	1551	1551	134.219	278004	279146	129.56	120.923	1143	1558	1558	129.56	278004
A911_01480	137.32	62.5362	101.078	1.87171	117.462	52.0057	85.3804	1.7855	5.71125e-05	1.52544	5.97102	2.35786e-09	3.90698e-06	8.475e-09	8.53804e-05	1.7855	5.68256	1.327e-08	2.19883e-05	2.66525e-08	2.82679e-05	1.17049	1.80677	0.0707978	1	0.104463	105.944	99.6999	1284	431	431	105.944	279214	280497	115.628	108.517	1284	1501	1501	115.628	279214	280497	126.288	117.87	1284	1706	1706	126.288	279214
A911_01485	101.44	78.2526	89.4942	2.09817	86.8539	67.2395	76.5267	2.00165	4.21694e-05	1.55195	5.23112	1.68489e-07	0.000279186	5.0669e-07	7.65267e-05	2.00165	8.75331	0	0	0	3.43573e-05	1.28976	3.61182	0.000304059	0.503826	0.000681768	76.5609	72.0488	606	147	147	76.5609	280484	281089	82.7528	77.6637	606	507	507	82.7528	280484	281089	85.168	79.4905	606	543	543	85.168	280484
A911_01490	81.6837	54.6519	65.7924	1.50307	66.911	43.5706	53.1983	1.43386	2.23304e-05	1.18212	2.36468	0.0180456	1	0.0290024	5.31983e-05	1.43386	5.33419	9.59743e-08	0.000159029	1.84489e-07	3.08679e-05	1.21296	2.98545	0.00283161	1	0.00548129	124.243	116.921	315	124	124	124.243	281099	281413	135.336	127.013	315	431	431	135.336	281099	281413	132.767	123.917	315	440	440	132.767	281099
A911_01495	41.7602	11.3598	-8.89201	-1.04007	34.3674	18.3847	-9.68828	-1.04881	5.03403e-08	1.00024	0.00374208	0.997014	1	1	-9.63794e-06	-1.04856	-0.722918	0.46973	1	0.515118	-9.68828e-06	-1.04881	-0.832236	0.405276	1	0.491252	235.55	221.668	339	253	253	235.55	281417	281755	199.574	187.301	339	684	684	199.574	281417	281755	230.754	215.371	339	823	823	230.754	281417
A911_01500	645.603	406.737	509.486	1.26203	544.95	359.595	441.989	1.25216	-0.000294233	-1.16786	-4.71307	2.44024e-06	0.00404347	6.56408e-06	0.000147757	1.07218	2.61094	0.00902938	1	0.0124266	0.000441989	1.25216	9.52154	0	0	0	2095.31	1971.82	537	3565	3565	2095.31	281889	282425	2161.32	2028.41	537	11734	11734	2161.32	281889	282425	2293.93	2141.01	537	12960	12960	2293.93	281889
A911_01505	106.217	51.5576	-32.032	-1.04182	123.083	32.1321	-63.0413	-1.09202	-5.29153e-05	-1.07611	-1.58011	0.114081	1	0.156484	-6.30413e-05	-1.09202	-1.86843	0.0617026	1	0.077573	-1.0126e-05	-1.01478	-0.462137	0.643983	1	0.712812	731.818	688.689	546	1266	1266	731.818	282422	282967	824.264	773.574	546	4550	4550	824.264	282422	282967	838.036	782.171	546	4814	4814	838.036	282422
A911_01510	78.907	15.0411	-41.6196	-1.22546	70.0216	9.25374	-38.7905	-1.23496	2.17614e-05	1.11949	1.70197	0.0887617	1	0.124537	-1.70292e-05	-1.10315	-1.52168	0.12809	1	0.154811	-3.87905e-05	-1.23496	-2.99874	0.00271103	1	0.00526634	198.193	186.513	1059	665	665	198.193	282969	284027	194.554	182.59	1059	2083	2083	194.554	282969	284027	189.919	177.259	1059	2116	2116	189.919	282969
A911_01515	100.917	67.122	86.479	1.20766	70.3721	45.0265	59.3875	1.15211	2.38721e-05	1.06114	1.45784	0.144886	1	0.192832	5.93875e-05	1.15211	3.54928	0.000386287	0.640078	0.000606134	3.55155e-05	1.08572	2.09306	0.0363438	1	0.057245	408.555	384.477	1209	1565	1565	408.555	284071	285279	411.109	385.827	1209	5025	5025	411.109	284071	285279	429.648	401.007	1209	5465	5465	429.648	284071
A911_01520	146.944	92.7399	112.158	1.42252	119.701	72.8391	88.8961	1.35723	2.47743e-05	1.09956	1.5779	0.114589	1	0.156953	8.88961e-05	1.35723	5.43144	5.59026e-08	9.26306e-05	1.08977e-07	6.41218e-05	1.23434	4.49244	7.0412e-06	0.0116673	1.94131e-05	237.947	223.923	768	579	579	237.947	285281	286048	278.704	261.565	768	2164	2164	278.704	285281	286048	279.702	261.057	768	2260	2260	279.702	285281
A911_01525	160.886	145.632	152.879	1.5237	129.682	116.541	124.141	1.45355	4.65729e-05	1.17015	3.31031	0.000931941	1	0.00185381	0.000124141	1.45355	8.29869	0	0	0	7.75684e-05	1.24219	5.01443	5.3193e-07	0.000881408	1.66933e-06	288.288	271.298	1074	981	981	288.288	286036	287109	294.801	276.671	1074	3201	3201	294.801	286036	287109	292.67	273.161	1074	3307	3307	292.67	286036
A911_01530	177.183	117.494	144.717	1.40679	142.058	87.6156	114.091	1.34205	7.62492e-05	1.2286	4.66356	3.10791e-06	0.00514981	8.27944e-06	0.000114091	1.34205	6.81912	9.16067e-12	1.51792e-08	2.1141e-11	3.78414e-05	1.09234	2.23882	0.0251674	1	0.0416608	334.065	314.378	1095	1159	1159	334.065	287099	288193	377.129	353.936	1095	4175	4175	377.129	287099	288193	356.066	332.33	1095	4102	4102	356.066	287099
A911_01550	235.153	178.373	205.821	1.52146	201.836	148.692	167.101	1.45154	6.17169e-07	1.00167	0.0392801	0.968667	1	0.985922	0.000167101	1.45154	9.61124	0	0	0	0.000166483	1.44912	9.57187	0	0	0	383.251	360.664	1848	2244	2244	383.251	291786	293633	401.374	376.69	1848	7499	7499	401.374	291786	293633	399.485	372.854	1848	7767	7767	399.485	291786
A911_01555	284.283	208.176	-239.656	-1.48153	282.024	218.808	-246.217	-1.55314	-0.00016003	-1.3012	-5.68962	1.27329e-08	2.10984e-05	4.27959e-08	-0.000246217	-1.55314	-12.6541	1.06324e-36	1.76179e-33	3.36219e-36	-8.61872e-05	-1.19363	-3.23653	0.00120994	1	0.00248434	736.443	693.041	411	959	959	736.443	293719	294129	720.779	676.453	411	2995	2995	720.779	293719	294129	754.844	704.525	411	3264	3264	754.844	293719
A911_01560	14.8887	7.46817	9.23175	1.50747	12.5945	6.57074	7.66094	1.44937	7.66094e-06	1.44937	2.05343	0.0400309	1	0.0605211	2.86099e-06	1.16782	0.815134	0.414996	1	0.459044	-4.79995e-06	-1.24109	-1.24464	0.213263	1	0.281799	15.5568	14.64	1197	59	59	15.5568	294175	295371	17.0224	15.9756	1197	206	206	17.0224	294175	295371	21.9955	20.5293	1197	277	277	21.9955	294175
A911_01575	447.42	333.974	378.766	1.61188	376.341	268.686	312.161	1.53786	0.000193987	1.33424	8.88943	0	0	0	0.000312161	1.53786	13.226	0	0	0	0.000118174	1.15261	4.83779	1.31297e-06	0.00217559	3.97731e-06	587.572	552.944	1077	2005	2005	587.572	297251	298327	643.155	603.603	1077	7003	7003	643.155	297251	298327	626.337	584.584	1077	7097	7097	626.337	297251
A911_01580	343.404	178.961	238.725	1.62704	291.175	145.635	197.091	1.55227	0.000165116	1.46267	5.27595	1.32075e-07	0.000218849	4.02295e-07	0.000197091	1.55227	5.18822	2.12317e-07	0.00035181	3.99784e-07	3.19748e-05	1.06126	1.12246	0.261667	1	0.337417	319.215	300.402	351	355	355	319.215	298324	298674	415.654	390.093	351	1475	1475	415.654	298324	298674	407.277	380.127	351	1504	1504	407.277	298324
A911_01585	750.226	515.372	639.459	2.14017	645.785	438.009	547.699	2.04168	0.000370191	1.70407	7.81211	5.55112e-15	9.1982e-12	3.03571e-14	0.000547699	2.04168	12.2936	0	0	0	0.000177507	1.19812	3.64018	0.000272454	0.451457	0.000615903	497.22	467.917	975	1536	1536	497.22	298671	299645	608.484	571.064	975	5998	5998	608.484	298671	299645	576.828	538.375	975	5917	5917	576.828	298671
A911_01590	695.37	447.633	505.37	1.60047	590.684	357.101	415.649	1.52681	0.000387693	1.49137	4.92376	8.48973e-07	0.00140675	2.3965e-06	0.000415649	1.52681	5.78558	7.22652e-09	1.19743e-05	1.46744e-08	2.79554e-05	1.02376	0.38056	0.70353	1	0.761927	728.448	685.518	987	2278	2278	728.448	299638	300624	928.086	871.011	987	9261	9261	928.086	299638	300624	868.348	810.463	987	9017	9017	868.348	299638
A911_01600	600.445	286.342	290.088	1.15073	502.372	294.893	-208.272	-1.11638	0.000192962	1.10691	1.24618	0.212697	1	0.269243	-1.53101e-05	-1.00856	-0.114253	0.909037	1	0.931524	-0.000208272	-1.11638	-1.71456	0.0864259	1	0.124745	2165.64	2038.01	354	2429	2429	2165.64	300800	301153	1796.06	1685.6	354	6428	6428	1796.06	300800	301153	1811.84	1691.06	354	6748	6748	1811.84	300800
A911_01610	4133.65	2476.82	-3147.09	-2.27667	3998.28	2438.26	-3058.09	-2.3866	-0.00107362	-1.25624	-1.46832	0.142018	1	0.189777	-0.00305809	-2.3866	-7.61854	2.56616e-14	4.25213e-11	6.47203e-14	-0.00198447	-1.8998	-3.05252	0.00226932	1	0.0044765	6375.49	5999.76	285	5757	5757	6375.49	301680	301964	5276.33	4951.85	285	15203	15203	5276.33	301680	301964	5184.69	4839.07	285	15546	15546	5184.69	301680
A911_01615	4668.1	3935.02	-4221.44	-1.9891	4501.81	3915.9	-4142.21	-2.08515	-0.00349991	-1.78483	-23.5484	1.32072e-122	2.18842e-119	1.20907e-121	-0.00414221	-2.08515	-31.6771	3.36263e-220	5.57187e-217	1.30489e-219	-0.000642292	-1.16826	-4.92435	8.46432e-07	0.00140254	2.61668e-06	8335.07	7843.85	597	15766	15766	8335.07	302170	302766	8379.99	7864.64	597	50579	50579	8379.99	302170	302766	8753.13	8169.63	597	54978	54978	8753.13	302170
A911_01630	153.424	75.7933	86.9121	1.06081	107.02	49.9653	48.4339	1.03704	-3.2299e-05	-1.0247	-1.01078	0.312124	1	0.380846	1.61349e-05	1.01204	0.501356	0.616121	1	0.658229	4.84339e-05	1.03704	1.6251	0.104142	1	0.147995	1377.43	1296.25	777	3391	3391	1377.43	304725	305501	1432.25	1344.17	777	11251	11251	1432.25	304725	305501	1478.22	1379.68	777	12084	12084	1478.22	304725
A911_01635	78.2577	39.258	-56.8307	-1.46863	77.2316	42.9435	-58.4845	-1.5392	-4.27688e-05	-1.34441	-3.95558	7.63496e-05	0.126511	0.0001762	-5.84845e-05	-1.5392	-5.53449	3.12151e-08	5.17235e-05	6.15023e-08	-1.57158e-05	-1.14489	-1.78474	0.0743041	1	0.109247	163.309	153.684	2640	1366	1366	163.309	305517	308156	174.594	163.857	2640	4660	4660	174.594	305517	308156	196.399	183.307	2640	5455	5455	196.399	305517
A911_01640	151.85	116.539	-129.508	-1.2592	157.803	123.848	-139.328	-1.30924	-0.000139328	-1.30924	-7.48355	7.23521e-14	1.19887e-10	3.62197e-13	-6.29051e-05	-1.11937	-3.26115	0.00110964	1	0.00164903	7.64229e-05	1.16962	4.23474	2.28818e-05	0.0379151	5.99922e-05	620.345	583.786	1362	2677	2677	620.345	308320	309681	618.67	580.623	1362	8519	8519	618.67	308320	309681	648.457	605.23	1362	9292	9292	648.457	308320
A911_01645	108.145	78.7183	88.1892	1.30314	94.6837	76.9966	-78.6879	-1.29999	-7.86879e-05	-1.29999	-5.5497	2.86167e-08	4.74179e-05	9.40831e-08	-1.91623e-06	-1.00565	-0.127293	0.898708	1	0.922652	7.67717e-05	1.29268	5.42317	5.85529e-08	9.70222e-05	2.04257e-07	362.272	340.922	1008	1157	1157	362.272	309678	310685	348.644	327.203	1008	3553	3553	348.644	309678	310685	380.197	354.853	1008	4032	4032	380.197	309678
A911_01650	51.975	22.8131	33.4818	1.55823	43.8286	17.7236	27.3604	1.4867	1.94913e-05	1.34672	2.93937	0.00328886	1	0.0060545	2.73604e-05	1.4867	3.76942	0.000163627	0.271129	0.000262977	7.86907e-06	1.10394	1.02289	0.306361	1	0.386461	53.3139	50.1719	444	75	75	53.3139	310641	311084	57.4757	53.9411	444	258	258	57.4757	310641	311084	69.1462	64.5368	444	323	323	69.1462	310641
A911_01660	142.994	98.7581	117.909	1.73516	120.486	80.9051	98.5161	1.65517	5.52795e-05	1.36763	2.57443	0.0100407	1	0.0169597	9.85161e-05	1.65517	8.17862	2.22045e-16	3.67928e-13	6.02173e-16	4.32366e-05	1.21025	1.92222	0.0545779	1	0.0828165	148.172	139.44	786	369	369	148.172	313987	314772	169.131	158.73	786	1344	1344	169.131	313987	314772	163.857	152.934	786	1355	1355	163.857	313987
A911_01665	0	0	0	1	0	0	0	1	0	1	0	1	1	1	0	1	0	1	1	1	0	1	0	1	1	1	0	0	126	0	0	0	314895	315020	0	0	126	0	0	0	314895	315020	0	0	126	0	0	0	314895
A911_01670	618.802	469.473	547.227	2.88045	547.697	409.837	487.27	2.85728	-5.80159e-05	-1.22113	-2.23492	0.0254227	1	0.0397784	0.000429254	2.33986	9.85693	0	0	0	0.00048727	2.85728	13.0346	0	0	0	289.128	272.088	1251	1146	1146	289.128	315185	316435	370.583	347.793	1251	4687	4687	370.583	315185	316435	365.609	341.237	1251	4812	4812	365.609	315185
A911_01675	796.985	750.07	766.268	4.51659	708.155	665.466	683.902	4.48262	-2.65656e-05	-1.13528	-1.8594	0.06297	1	0.0911277	0.000657337	3.94847	33.3383	0	0	0	0.000683902	4.48262	34.123	0	0	0	229.72	216.181	1602	1166	1166	229.72	316432	318033	258.084	242.213	1602	4180	4180	258.084	316432	318033	225.46	210.431	1602	3800	3800	225.46	316432
A911_01680	672.168	641.435	651.257	7.45083	597.95	572.319	578.136	7.10735	5.66878e-06	1.05988	0.68143	0.495599	1	0.564017	0.000578136	7.10735	36.1571	0	0	0	0.000572467	6.70578	35.3827	0	0	0	97.8417	92.0755	600	186	186	97.8417	318020	318619	106.495	99.9457	600	646	646	106.495	318020	318619	98.5345	91.966	600	622	622	98.5345	318020
A911_01685	844.075	733.508	767.763	9.84543	750.468	656.089	685.439	9.69143	-2.5404e-06	-1.03221	-0.296084	0.767166	1	0.811228	0.000682899	9.38899	23.6553	0	0	0	0.000685439	9.69143	24.0489	0	0	0	85.664	80.6155	1179	320	320	85.664	318616	319794	99.8345	93.6949	1179	1190	1190	99.8345	318616	319794	74.8947	69.9021	1179	929	929	74.8947	318616
A911_01695	591.948	245.962	-382.967	-1.47316	577.927	270.3	-393.964	-1.5443	-0.00029939	-1.36584	-5.28468	1.25929e-07	0.000208665	3.8499e-07	-0.000393964	-1.5443	-5.84569	5.04516e-09	8.35983e-06	1.03463e-08	-9.45734e-05	-1.13066	-2.18258	0.0290667	1	0.0472655	1160.25	1091.87	423	1555	1555	1160.25	320607	321029	1107.67	1039.55	423	4737	4737	1107.67	320607	321029	1309.12	1221.85	423	5826	5826	1309.12	320607
A911_01700	334.668	75.3637	-177.485	-1.40803	325.746	92.0911	-185.045	-1.47573	-0.000175239	-1.43944	-3.3056	0.000947759	1	0.00188076	-0.000185045	-1.47573	-3.15167	0.00162339	1	0.0023805	-9.80576e-06	-1.02521	-0.326384	0.744134	1	0.796531	515.816	485.417	309	505	505	515.816	321029	321337	609.475	571.994	309	1904	1904	609.475	321029	321337	712.101	664.631	309	2315	2315	712.101	321029
A911_01705	38.7975	24.9808	-14.4315	-1.04833	41.7402	24.755	-24.3234	-1.09036	-2.43234e-05	-1.09036	-1.77624	0.0756934	1	0.107753	-1.40027e-05	-1.0501	-1.01331	0.31091	1	0.354369	1.03207e-05	1.03834	0.763232	0.445325	1	0.529259	320.76	301.856	798	811	811	320.76	321338	322135	298.098	279.766	798	2405	2405	298.098	321338	322135	320.285	298.934	798	2689	2689	320.285	321338
A911_01710	115.569	54.1976	78.6845	1.33263	97.1111	39.072	60.1311	1.27111	6.31727e-06	1.02848	0.515917	0.605912	1	0.670225	6.01311e-05	1.27111	3.42004	0.000626131	1	0.000965115	5.38138e-05	1.23591	3.05037	0.00228564	1	0.00449265	233.527	219.765	1461	1081	1081	233.527	322132	323592	236.007	221.493	1461	3486	3486	236.007	322132	323592	240.128	224.121	1461	3691	3691	240.128	322132
A911_01715	335.155	193.116	269.157	1.65652	298.569	164.635	237.552	1.64221	-0.000131808	-1.35633	-4.8236	1.40996e-06	0.00233631	3.90687e-06	0.000105744	1.21077	5.28726	1.24166e-07	0.000205743	2.36486e-07	0.000237552	1.64221	8.3345	0	0	0	541.427	509.518	246	422	422	541.427	323592	323837	509.435	478.106	246	1267	1267	509.435	323592	323837	554.454	517.493	246	1435	1435	554.454	323592
A911_01720	1811.08	1472.72	1656.51	1.49556	1471.27	1259.13	1373.19	1.43814	0.00137319	1.43814	25.9992	0	0	0	0.000408216	1.13025	4.93461	8.0316e-07	0.00133084	1.46729e-06	-0.00096497	-1.27241	-11.1054	1.18149e-28	1.95772e-25	9.06354e-28	3310.23	3115.15	672	7048	7048	3310.23	323950	324621	3313.69	3109.9	672	22513	22513	3313.69	323950	324621	3404.24	3177.3	672	24068	24068	3404.24	323950
A911_01725	121.779	88.6667	99.8473	1.69662	102.887	73.0494	84.8668	1.6316	8.48668e-05	1.6316	7.81774	5.32907e-15	8.83027e-12	2.92393e-14	6.93299e-05	1.51597	6.53159	6.50795e-11	1.07837e-07	1.4436e-10	-1.55368e-05	-1.07627	-1.30868	0.190643	1	0.255476	129.96	122.301	357	147	147	129.96	324660	325016	149.337	140.153	357	539	539	149.337	324660	325016	150.694	140.649	357	566	566	150.694	324660
A911_01730	510.449	115.551	-285.769	-1.28108	480.557	102.098	-265.807	-1.29227	0.000148972	1.14515	1.56548	0.117471	1	0.160469	-0.000116836	-1.12847	-2.68823	0.00718323	1	0.00996869	-0.000265807	-1.29227	-2.79578	0.0051775	1	0.00978168	1025.11	964.698	609	1978	1978	1025.11	325001	325609	1122.79	1053.74	609	6913	6913	1122.79	325001	325609	1136.22	1060.48	609	7280	7280	1136.22	325001
A911_01735	2513.88	2154.42	-2342.49	-11.8093	2354.23	2038.17	-2205.32	-12.3774	-0.00105293	-1.78214	-3.39287	0.00069164	1	0.00140104	-0.00220532	-12.3774	-24.4547	4.61358e-132	7.64471e-129	1.71406e-131	-0.00115239	-6.94527	-3.87798	0.000105329	0.174531	0.000255535	2376.06	2236.03	1026	7724	7724	2376.06	325810	326835	2573.82	2415.54	1026	26698	26698	2573.82	325810	326835	2727.71	2545.88	1026	29444	29444	2727.71	325810
A911_01740	57.6256	37.8195	-47.4418	-13.8291	53.8434	35.8239	-44.62	-14.482	-2.59905e-05	-2.18466	-3.94484	7.98527e-05	0.132316	0.000184028	-4.462e-05	-14.482	-9.98801	1.72137e-23	2.85231e-20	5.02167e-23	-1.86295e-05	-6.62894	-3.67789	0.000235174	0.389683	0.000535279	42.6511	40.1375	111	15	15	42.6511	326819	326929	51.6836	48.5052	111	58	58	51.6836	326819	326929	59.0847	55.146	111	69	69	59.0847	326819
A911_01755	573.543	436.072	471.761	2.54549	499.437	388.773	408.75	2.42857	0.000384	2.34207	14.4446	0	0	0	0.00040875	2.42857	10.4791	0	0	0	2.47503e-05	1.03693	0.674249	0.500153	1	0.583219	259.88	244.564	453	373	373	259.88	328713	329165	321.627	301.847	453	1473	1473	321.627	328713	329165	334.246	311.965	453	1593	1593	334.246	328713
A911_01760	90.6767	31.0173	59.3806	1.44222	75.4976	24.1128	48.6469	1.38644	4.86469e-05	1.38644	4.34402	1.39903e-05	0.0231819	3.46516e-05	1.90534e-05	1.15136	2.0055	0.04491	1	0.0574317	-2.95935e-05	-1.20418	-2.57815	0.00993324	1	0.0178712	120.671	113.559	1347	515	515	120.671	329162	330508	142.309	133.558	1347	1938	1938	142.309	329162	330508	139.857	130.534	1347	1982	1982	139.857	329162
A911_01765	123.513	80.6545	-86.661	-1.5351	115.639	84.4637	-83.5858	-1.57708	-4.40291e-06	-1.01965	-0.179989	0.857161	1	0.889922	-8.35858e-05	-1.57708	-4.06083	4.88987e-05	0.0810251	8.12689e-05	-7.91829e-05	-1.54668	-4.80766	1.52716e-06	0.0025305	4.60928e-06	258.005	242.8	252	206	206	258.005	330637	330888	202.533	190.078	252	516	516	202.533	330637	330888	270.438	252.41	252	717	717	270.438	330637
A911_01770	345.315	242.384	280.244	2.43317	300.265	208.237	245.41	2.33864	0.00024541	2.33864	8.57496	0	0	0	0.000179518	1.97921	9.77827	0	0	0	-6.58928e-05	-1.1816	-2.04924	0.0404383	1	0.0629758	185.444	174.515	1479	869	869	185.444	330911	332389	199.963	187.666	1479	2990	2990	199.963	330911	332389	201.217	187.803	1479	3131	3131	201.217	330911
A911_01775	394.323	235.508	315.138	2.33654	342.59	208.352	275.411	2.24596	0.000275411	2.24596	8.5428	0	0	0	0.000190559	1.86209	13.1245	0	0	0	-8.48525e-05	-1.20615	-2.55511	0.0106154	1	0.018934	217.992	205.145	3123	2157	2157	217.992	332382	335504	240.739	225.934	3123	7601	7601	240.739	332382	335504	248.626	232.052	3123	8169	8169	248.626	332382
A911_01780	358.703	239.51	301.782	2.21255	309.643	210.581	262.924	2.12675	0.000262924	2.12675	9.61183	0	0	0	0.000156206	1.66941	10.8423	0	0	0	-0.000106718	-1.27395	-3.77236	0.000161713	0.267959	0.000381165	241.288	227.068	1104	844	844	241.288	335504	336607	253.013	237.453	1104	2824	2824	253.013	335504	336607	252.346	235.524	1104	2931	2931	252.346	335504
A911_01785	421.539	353.563	-385.349	-4.02692	398.466	338.475	-366.726	-4.22027	-0.000136454	-1.39649	-6.34692	2.19691e-10	3.64027e-07	8.79293e-10	-0.000366726	-4.22027	-22.5249	2.4058e-112	3.9864e-109	8.83903e-112	-0.000230272	-3.02205	-13.9352	3.88263e-44	6.43352e-41	3.16922e-43	486.641	457.961	633	976	976	486.641	336702	337334	505.809	474.703	633	3237	3237	505.809	336702	337334	545.52	509.155	633	3633	3633	545.52	336702
A911_01790	302.155	260.279	-284.165	-2.64998	288.768	251.521	-273.854	-2.77762	-0.000136567	-1.46875	-6.75331	1.44525e-11	2.39478e-08	6.28552e-11	-0.000273854	-2.77762	-19.6656	4.28122e-86	7.09398e-83	1.52888e-85	-0.000137287	-1.89115	-7.70222	1.33747e-14	2.21619e-11	7.94333e-14	462.082	434.849	1377	2016	2016	462.082	337321	338697	438.673	411.696	1377	6107	6107	438.673	337321	338697	468.413	437.188	1377	6786	6786	468.413	337321
A911_01800	502.781	328.204	376.277	1.4517	437.91	258.881	300.568	1.3848	0.000221664	1.28379	2.04941	0.0404218	1	0.0609453	0.000300568	1.3848	9.03673	0	0	0	7.89046e-05	1.07869	0.727899	0.466675	1	0.55077	808.837	761.169	606	1553	1553	808.837	339189	339794	881.064	826.881	606	5398	5398	881.064	339189	339794	809.174	755.233	606	5159	5159	809.174	339189
A911_01805	489.501	329.215	373.282	1.3997	423.523	258.048	293.592	1.33526	0.000293483	1.33514	4.4733	7.70257e-06	0.0127632	1.96962e-05	0.000293592	1.33526	9.79799	0	0	0	1.09527e-07	1.00009	0.00161157	0.998714	1	1	961.692	905.015	1170	3565	3565	961.692	339804	340973	920.385	863.784	1170	10887	10887	920.385	339804	340973	919.622	858.319	1170	11320	11320	919.622	339804
A911_01810	403.98	293.081	342.157	1.38721	319.769	219.686	267.91	1.32337	0.000201355	1.24303	7.55359	4.24105e-14	7.02742e-11	2.16896e-13	0.00026791	1.32337	9.89731	0	0	0	6.65545e-05	1.06462	2.50126	0.0123751	1	0.0218516	845.021	795.22	936	2506	2506	845.021	340976	341911	918.103	861.642	936	8688	8688	918.103	340976	341911	887.838	828.653	936	8743	8743	887.838	340976
A911_01815	335.782	200.052	250.72	1.33893	268.395	146.726	199.451	1.28761	0.000199451	1.28761	6.50107	7.97602e-11	1.32163e-07	3.26328e-10	0.000172329	1.2485	5.64415	1.66011e-08	2.7508e-05	3.31422e-08	-2.71222e-05	-1.03133	-1.12067	0.262429	1	0.338137	687.047	646.557	492	1071	1071	687.047	341901	342392	746.059	700.178	492	3711	3711	746.059	341901	342392	786.089	733.687	492	4069	4069	786.089	341901
A911_01820	175.941	102.975	126.768	1.74107	149.251	84.6797	105.981	1.66084	8.87352e-05	1.5533	7.59602	3.06422e-14	5.07741e-11	1.59667e-13	0.000105981	1.66084	5.51149	3.55834e-08	5.89617e-05	7.00258e-08	1.72462e-05	1.06923	0.863038	0.388117	1	0.472875	162.11	152.556	477	245	245	162.11	342401	342877	172.732	162.11	477	833	833	172.732	342401	342877	178.342	166.453	477	895	895	178.342	342401
A911_01825	222.785	129.101	176.372	2.03192	191.604	109.148	150.381	1.93867	9.94486e-05	1.62075	7.14527	8.98392e-13	1.48864e-09	4.19334e-12	0.000150381	1.93867	8.85976	0	0	0	5.09321e-05	1.19615	3.11441	0.00184314	1	0.0036885	151.114	142.208	825	395	395	151.114	342888	343712	170.847	160.341	825	1425	1425	170.847	342888	343712	190.79	178.072	825	1656	1656	190.79	342888
A911_01830	179.297	119.344	141.779	2.9191	157.435	104.14	123.641	2.78582	5.87864e-05	1.84909	4.62835	3.68602e-06	0.00610773	9.72569e-06	0.000123641	2.78582	10.293	0	0	0	6.48547e-05	1.50659	5.36164	8.24731e-08	0.000136658	2.83523e-07	54.6622	51.4408	1686	292	292	54.6622	343737	345422	81.957	76.9169	1686	1397	1397	81.957	343737	345422	85.0145	79.3472	1686	1508	1508	85.0145	343737
A911_01835	189.414	123.111	149.494	3.08488	166.2	107.225	130.604	2.94295	5.69742e-05	1.84759	6.59538	4.24196e-11	7.02893e-08	1.77051e-10	0.000130604	2.94295	9.45761	0	0	0	7.36294e-05	1.59286	5.22129	1.77692e-07	0.000294436	5.90052e-07	60.2013	56.6534	540	103	103	60.2013	345419	345958	81.5105	76.4978	540	445	445	81.5105	345419	345958	73.3992	68.5063	540	417	417	73.3992	345419
A911_01840	1236.62	1120.34	1185.93	2.00117	1056.71	956.784	1009.51	1.9089	0.00029636	1.26682	5.34979	8.806e-08	0.000145915	2.74277e-07	0.00100951	1.9089	30.7889	0	0	0	0.000713149	1.50684	12.2229	0	0	0	1177.39	1108	894	3335	3335	1177.39	345958	346851	1209.07	1134.71	894	10928	10928	1209.07	345958	346851	1167.17	1089.37	894	10978	10978	1167.17	345958
A911_01845	65.4497	13.7346	34.1504	1.56538	56.2612	11.567	27.9352	1.49355	1.76565e-05	1.31195	1.96189	0.0497756	1	0.0736413	2.79352e-05	1.49355	2.26066	0.0237805	1	0.0314812	1.02787e-05	1.13842	0.933642	0.350489	1	0.433726	44.9736	42.3231	786	112	112	44.9736	346907	347692	63.6759	59.76	786	506	506	63.6759	346907	347692	72.5567	67.72	786	600	600	72.5567	346907
A911_01850	110.441	37.8085	73.7262	1.16477	77.7567	18.9252	46.6313	1.11116	3.32595e-05	1.07928	1.95095	0.0510628	1	0.0751431	4.66313e-05	1.11116	2.7146	0.00663553	1	0.00924733	1.33718e-05	1.02953	0.764218	0.444738	1	0.529024	431.721	406.278	840	1149	1149	431.721	347689	348528	442.983	415.741	840	3762	3762	442.983	347689	348528	467.665	436.49	840	4133	4133	467.665	347689
A911_01865	256.787	120.004	155.397	1.25347	207.586	101.961	119.358	1.21012	-6.68797e-06	-1.01177	-0.150647	0.880254	1	0.908773	0.00011267	1.19604	2.74672	0.00601946	1	0.00843845	0.000119358	1.21012	4.36935	1.2462e-05	0.0206496	3.35221e-05	531.832	500.489	816	1375	1375	531.832	349384	350199	668.017	626.936	816	5511	5511	668.017	349384	350199	639.37	596.748	816	5489	5489	639.37	349384
A911_01870	84.5835	34.3298	53.8651	1.30073	68.7987	24.5039	40.4997	1.24119	3.09842e-06	1.01845	0.291527	0.770648	1	0.813872	4.04997e-05	1.24119	3.57591	0.00034902	0.578326	0.000551311	3.74013e-05	1.2187	3.28912	0.00100501	1	0.00209472	165.421	155.672	933	489	489	165.421	350196	351128	184.677	173.32	933	1742	1742	184.677	350196	351128	187.246	174.764	933	1838	1838	187.246	350196
A911_01875	180.232	151.739	163.45	1.39782	141.437	118.528	128.47	1.3335	7.16924e-05	1.18611	3.02561	0.00248137	1	0.00467763	0.00012847	1.3335	7.42341	1.14131e-13	1.89115e-10	2.82261e-13	5.67772e-05	1.12426	2.30976	0.0209017	1	0.035269	402.339	378.628	1383	1763	1763	402.339	351230	352612	412.454	387.089	1383	5767	5767	412.454	351230	352612	417.791	389.94	1383	6079	6079	417.791	351230
A911_01885	121.623	59.7737	81.8345	1.15123	94.6085	42.0531	49.8913	1.09834	3.283e-05	1.06471	1.34114	0.179874	1	0.234317	4.98913e-05	1.09834	2.58931	0.00961675	1	0.0132131	1.70613e-05	1.03159	0.696972	0.48582	1	0.570116	510.578	480.488	960	1553	1553	510.578	353093	354052	550.402	516.554	960	5342	5342	550.402	353093	354052	562.375	524.886	960	5680	5680	562.375	353093
A911_01890	137.472	66.5323	-85.6445	-1.13191	157.778	82.2452	-108.328	-1.18653	-8.04077e-05	-1.1321	-2.72743	0.00638308	1	0.0111923	-0.000108328	-1.18653	-5.23949	1.61029e-07	0.000266826	3.05993e-07	-2.79208e-05	-1.04808	-0.969951	0.332071	1	0.413715	712.439	670.453	1236	2790	2790	712.439	354063	355298	766.565	719.423	1236	9579	9579	766.565	354063	355298	725.789	677.407	1236	9438	9438	725.789	354063
A911_01895	82.2619	28.4694	31.3575	1.08409	68.0898	26.6823	19.6003	1.05732	-7.58606e-06	-1.02218	-0.330259	0.741205	1	0.791586	1.20142e-05	1.03437	0.519831	0.603181	1	0.645653	1.96003e-05	1.05732	1.28013	0.200498	1	0.26642	329.714	310.283	2463	2573	2573	329.714	355308	357770	383.599	360.009	2463	9552	9552	383.599	355308	357770	405.397	378.373	2463	10505	10505	405.397	355308
A911_01900	2908.43	2078.53	2375.09	2.74983	2615.74	1836.1	2115.1	2.72775	-0.00158762	-2.29687	-9.66645	4.18917e-22	6.94146e-19	2.76552e-21	0.000527473	1.18759	1.92181	0.0546292	1	0.0692053	0.0021151	2.72775	9.40687	0	0	0	3327.39	3131.29	636	6705	6705	3327.39	357801	358436	2860.82	2684.88	636	18395	18395	2860.82	357801	358436	2806.35	2619.27	636	18778	18778	2806.35	357801
A911_01905	1336.09	1089.73	1198.53	1.57488	1152.68	879.915	1006.19	1.51475	0.00100619	1.51475	17.8388	0	0	0	0.000238633	1.12208	4.79027	1.66558e-06	0.00275986	3.00312e-06	-0.000767558	-1.34995	-16.5196	2.6614e-61	4.40995e-58	2.34572e-60	1998.04	1880.29	1443	9135	9135	1998.04	358534	359976	2157.82	2025.12	1443	31480	31480	2157.82	358534	359976	2098.66	1958.76	1443	31861	31861	2098.66	358534
A911_01910	452.854	270.78	-333.856	-1.47407	445.449	243.525	-343.366	-1.5452	-6.3421e-05	-1.06971	-1.27517	0.202248	1	0.257315	-0.000343366	-1.5452	-6.35887	2.03266e-10	3.36812e-07	4.44343e-10	-0.000279945	-1.4445	-8.647	5.28841e-18	8.76289e-15	3.65121e-17	935.139	880.028	1347	3991	3991	935.139	360025	361371	1083.99	1017.33	1347	14762	14762	1083.99	360025	361371	1095.15	1022.14	1347	15520	15520	1095.15	360025
A911_01915	133.735	78.7352	110.695	1.43182	107.763	60.8789	87.9706	1.36607	7.18473e-05	1.29898	5.19227	2.0775e-07	0.000344242	6.16921e-07	8.79706e-05	1.36607	6.27014	3.60757e-10	5.97774e-07	7.80383e-10	1.61233e-05	1.05165	1.10369	0.26973	1	0.345931	240.972	226.771	630	481	481	240.972	361490	362119	251.361	235.903	630	1601	1601	251.361	361490	362119	276.699	258.254	630	1834	1834	276.699	361490
A911_01920	136.841	36.3762	64.276	1.5546	119.279	31.7246	53.7587	1.49516	5.37587e-05	1.49516	2.0008	0.0454138	1	0.0677323	4.19882e-05	1.38674	1.60374	0.108772	1	0.132721	-1.17705e-05	-1.07818	-0.646686	0.517835	1	0.597721	67.2451	63.2821	291	62	62	67.2451	362106	362396	130.523	122.496	291	384	384	130.523	362106	362396	149.923	139.929	291	459	459	149.923	362106
A911_01925	153.288	75.8204	108.59	1.15644	108.807	48.5764	67.2643	1.10336	1.89885e-05	1.02918	0.861303	0.389071	1	0.459181	6.72643e-05	1.10336	3.14726	0.00164807	1	0.00241455	4.82757e-05	1.07208	2.14273	0.0321349	1	0.0514469	667.253	627.929	999	2112	2112	667.253	362393	363391	688.322	645.992	999	6952	6952	688.322	362393	363391	726.809	678.358	999	7639	7639	726.809	362393
A911_01930	184.164	48.3465	96.7602	1.26082	149.732	29.4608	73.6992	1.21191	7.36992e-05	1.21191	2.29217	0.021896	1	0.0346861	3.78392e-05	1.1088	1.90524	0.0567493	1	0.0717266	-3.586e-05	-1.09299	-1.19778	0.231004	1	0.302588	367.949	346.264	579	675	675	367.949	363388	363966	341.322	320.332	579	1998	1998	341.322	363388	363966	403.672	376.763	579	2459	2459	403.672	363388
A911_01940	585.059	483.705	542.07	1.62475	481.811	401.288	447.301	1.54982	0.000239683	1.29462	4.07565	4.58867e-05	0.0760343	0.000108157	0.000447301	1.54982	15.6526	0	0	0	0.000207618	1.19713	3.39803	0.000678732	1	0.00144744	864.593	813.639	564	1545	1545	864.593	364462	365025	867.932	814.557	564	4949	4949	867.932	364462	365025	870.443	812.417	564	5165	5165	870.443	364462
A911_01945	888.09	666.778	763.815	1.68753	759.546	539.161	635.239	1.60976	0.000268125	1.25737	3.09203	0.00198791	1	0.00379489	0.000635239	1.60976	13.097	0	0	0	0.000367114	1.28026	4.04443	5.24514e-05	0.0869119	0.000131486	1162.59	1094.08	474	1746	1746	1162.59	365027	365500	1103.47	1035.61	474	5288	5288	1103.47	365027	365500	1066.8	995.684	474	5320	5320	1066.8	365027
A911_01955	1895.43	1387.39	1604.69	1.60733	1590.87	1113.63	1321.62	1.53347	0.000893714	1.36075	12.6597	0	0	0	0.00132162	1.53347	11.5555	0	0	0	0.000427908	1.12693	3.62457	0.000289442	0.479606	0.000651638	2568.8	2417.41	1245	10133	10133	2568.8	367003	368247	2734.65	2566.48	1245	34421	34421	2734.65	367003	368247	2623.13	2448.27	1245	34359	34359	2623.13	367003
A911_01960	1450.69	834.288	1134.84	1.65266	1244.46	655.457	940.076	1.57651	0.000617157	1.37848	9.2652	0	0	0	0.000940076	1.57651	7.48081	7.39409e-14	1.2252e-10	1.84518e-13	0.000322919	1.14366	2.84868	0.0043901	1	0.00838064	1846.89	1738.04	546	3195	3195	1846.89	368244	368789	1732.58	1626.03	546	9564	9564	1732.58	368244	368789	1636.9	1527.78	546	9403	9403	1636.9	368244
A911_01965	2265.46	1694.09	1965.55	1.77434	1947.73	1431.9	1648.56	1.69259	0.00140039	1.58833	16.1692	0	0	0	0.00164856	1.69259	13.5276	0	0	0	0.000248171	1.06564	1.95498	0.0505854	1	0.0776831	2612.46	2458.5	678	5612	5612	2612.46	368930	369607	2568.2	2410.26	678	17604	17604	2568.2	368930	369607	2434.41	2272.13	678	17365	17365	2434.41	368930
A911_01975	328.601	279.407	292.856	1.34136	272.431	219.184	233.386	1.29014	0.000233386	1.29014	9.42272	0	0	0	0.000201936	1.25104	6.11724	9.52163e-10	1.57773e-06	2.02533e-09	-3.14501e-05	-1.03125	-0.920484	0.35732	1	0.440706	843.753	794.027	900	2406	2406	843.753	370467	371366	867.235	813.903	900	7891	7891	867.235	370467	371366	862.731	805.22	900	8169	8169	862.731	370467
A911_01980	198.026	128.897	162.544	1.62185	166.816	101.352	134.038	1.5468	6.28875e-05	1.25655	2.57231	0.0101023	1	0.0170291	0.000134038	1.5468	8.30604	0	0	0	7.11505e-05	1.23099	2.9293	0.00339731	1	0.00653056	284.289	267.534	816	735	735	284.289	371456	372271	254.673	239.012	816	2101	2101	254.673	371456	372271	245.195	228.85	816	2105	2105	245.195	371456
A911_01985	2320.06	1597.25	-1893.52	-2.0518	2264.58	1567.47	-1853.75	-2.15118	-0.00118323	-1.51877	-4.37716	1.20238e-05	0.0199235	3.01415e-05	-0.00185375	-2.15118	-11.237	2.68691e-29	4.4522e-26	8.08022e-29	-0.000670522	-1.41639	-2.94184	0.0032627	1	0.0062791	4003.07	3767.16	783	9931	9931	4003.07	372341	373123	3593.54	3372.54	783	28447	28447	3593.54	372341	373123	3484.78	3252.48	783	28707	28707	3484.78	372341
A911_01990	3044.25	2303.05	-2685.68	-2.33637	2942.03	2225.02	-2605.28	-2.44917	-0.00148278	-1.50776	-4.38017	1.1859e-05	0.0196504	2.97733e-05	-0.00260528	-2.44917	-16.5918	8.01663e-62	1.32835e-58	2.72763e-61	-0.00112249	-1.62438	-3.53624	0.000405871	0.672528	0.000894319	4751.23	4471.22	1992	29987	29987	4751.23	373107	375098	4903.42	4601.88	1992	98751	98751	4903.42	373107	375098	4431.44	4136.03	1992	92872	92872	4431.44	373107
A911_02000	197.326	155.595	-162.059	-1.60281	197.409	146.125	-163.514	-1.67999	-5.46325e-05	-1.15639	-1.80374	0.0712723	1	0.101897	-0.000163514	-1.67999	-7.44962	9.36257e-14	1.55138e-10	2.32242e-13	-0.000108882	-1.4528	-4.46038	8.18165e-06	0.013557	2.22977e-05	389.797	366.824	2187	2701	2701	389.797	375844	378030	464.12	435.578	2187	10262	10262	464.12	375844	378030	438.783	409.533	2187	10096	10096	438.783	375844
A911_02005	113.766	53.7758	62.555	1.24563	95.7637	38.7159	47.4821	1.19886	4.74821e-05	1.19886	1.95149	0.0509988	1	0.0751156	3.01719e-05	1.12636	2.21426	0.0268107	1	0.0352303	-1.73102e-05	-1.06436	-0.696017	0.486418	1	0.570414	246.113	231.609	1830	1427	1427	246.113	378020	379849	259.332	243.384	1830	4798	4798	259.332	378020	379849	258.555	241.319	1830	4978	4978	258.555	378020
A911_02010	262.557	105.059	176.658	1.74596	232.123	83.2383	151.15	1.68088	0.00015115	1.68088	4.36318	1.28188e-05	0.0212407	3.18929e-05	9.21646e-05	1.41517	5.84113	5.18497e-09	8.59149e-06	1.05937e-08	-5.89852e-05	-1.18776	-1.7315	0.0833621	1	0.120744	213.994	201.382	705	478	478	213.994	379849	380553	236.125	221.604	705	1683	1683	236.125	379849	380553	260.341	242.986	705	1931	1931	260.341	379849
A911_02015	1563.68	500.949	1043.31	3.70077	1385.16	442.434	924.303	3.55119	0.000924303	3.55119	3.65605	0.000256133	0.424412	0.000548336	0.000241571	1.66676	5.16196	2.44384e-07	0.000404944	4.56935e-07	-0.000682732	-2.13059	-2.67223	0.00753483	1	0.0138571	422.556	397.653	729	976	976	422.556	380689	381417	385.877	362.147	729	2844	2844	385.877	380689	381417	350.47	327.107	729	2688	2688	350.47	380689
A911_02020	2044.56	714.047	1388.2	3.941	1812.1	633.956	1231.52	3.78206	0.00123152	3.78206	3.81379	0.000136857	0.226772	0.00030196	0.000344994	1.77936	7.6137	2.66454e-14	4.41513e-11	6.70993e-14	-0.000886529	-2.12552	-2.72833	0.00636558	1	0.0118381	496.705	467.432	1722	2710	2710	496.705	381419	383140	485.77	455.896	1722	8457	8457	485.77	381419	383140	433.573	404.67	1722	7855	7855	433.573	381419
A911_02025	153.732	93.7421	100.638	1.70256	132.5	81.3866	83.7826	1.62343	5.98617e-05	1.44544	1.96286	0.0496628	1	0.0735401	8.37826e-05	1.62343	3.04954	0.0022919	1	0.0033313	2.39208e-05	1.12314	0.762599	0.445702	1	0.529259	181.72	171.01	99	57	57	181.72	383311	383409	130.883	122.834	99	131	131	130.883	383311	383409	117.131	109.323	99	122	122	117.131	383311
A911_02030	401.373	89.8819	214.218	1.62485	350.173	72.1708	176.844	1.54983	0.00015683	1.4876	2.96593	0.00301776	1	0.00559331	0.000176844	1.54983	2.21703	0.0266212	1	0.035009	2.00143e-05	1.04183	0.31303	0.754258	1	0.804768	448.736	422.29	147	209	209	448.736	383429	383575	292.025	274.066	147	434	434	292.025	383429	383575	287.734	268.553	147	445	445	287.734	383429
A911_02035	118.505	75.0537	-94.3815	-1.23993	123.359	85.7275	-102.714	-1.28962	-0.000102714	-1.28962	-6.24455	4.25063e-10	7.04329e-07	1.64563e-09	-5.07013e-05	-1.12468	-2.98822	0.00280612	1	0.00405737	5.20129e-05	1.14666	3.26569	0.00109198	1	0.00226175	495.588	466.381	705	1107	1107	495.588	383699	384403	488.666	458.614	705	3483	3483	488.666	383699	384403	479.022	447.089	705	3553	3553	479.022	383699
A911_02040	28.9345	23.0596	16.3039	1.24336	26.5709	18.4951	-14.3696	-1.23653	1.23432e-05	1.19662	1.2859	0.198477	1	0.253372	-2.02637e-06	-1.03336	-0.216815	0.828352	1	0.859474	-1.43696e-05	-1.23653	-2.13529	0.0327377	1	0.0522605	55.6462	52.3668	363	64	64	55.6462	384511	384873	60.7639	57.0271	363	223	223	60.7639	384511	384873	84.5756	78.9376	363	323	323	84.5756	384511
A911_02045	3966.49	2525.14	3321.36	1.85643	3380.94	2197.06	2854.44	1.78517	0.00285444	1.78517	11.5803	0	0	0	0.00147231	1.40499	8.6843	0	0	0	-0.00138213	-1.27059	-7.34567	2.04783e-13	3.39326e-10	1.1236e-12	3592.98	3381.23	573	6523	6523	3592.98	384947	385519	3816.47	3581.77	573	22109	22109	3816.47	384947	385519	4224.97	3943.32	573	25470	25470	4224.97	384947
A911_02050	56.9711	35.7988	41.0428	2.11616	49.3026	30.9568	35.1261	2.01902	3.24822e-05	1.94232	5.58664	2.31521e-08	3.8363e-05	7.64203e-08	3.51261e-05	2.01902	5.58129	2.38754e-08	3.95615e-05	4.72659e-08	2.64391e-06	1.03949	0.372289	0.709677	1	0.767081	32.3204	30.4156	957	98	98	32.3204	385524	386480	38.8618	36.4719	957	376	376	38.8618	385524	386480	39.1321	36.5235	957	394	394	39.1321	385524
A911_02055	98.7963	53.7476	-33.6286	-1.14325	94.2505	49.3928	-40.0612	-1.18935	-4.00612e-05	-1.18935	-1.28973	0.197144	1	0.252253	-3.62032e-05	-1.16805	-1.09708	0.272606	1	0.31456	3.85795e-06	1.01823	0.208371	0.834939	1	0.874923	305.098	287.117	210	203	203	305.098	386542	386751	206.301	193.614	210	438	438	206.301	386542	386751	293.748	274.166	210	649	649	293.748	386542
A911_02060	138.535	51.5805	-80.0593	-1.43578	137.998	52.4265	-83.0638	-1.50543	-8.13537e-05	-1.48993	-4.21502	2.49763e-05	0.0413857	6.05054e-05	-8.30638e-05	-1.50543	-3.88202	0.000103594	0.171655	0.000167795	-1.7101e-06	-1.01041	-0.122153	0.902778	1	0.92971	296.238	278.78	228	214	214	296.238	386920	387147	262.463	246.322	228	605	605	262.463	386920	387147	232.621	217.114	228	558	558	232.621	386920
A911_02065	283.295	109.15	-195.884	-1.4685	285.436	112.073	-198.808	-1.52722	-0.000198808	-1.52722	-4.63511	3.56757e-06	0.00591147	9.44324e-06	-0.000130904	-1.29418	-2.94069	0.00327483	1	0.0047186	6.79033e-05	1.18008	3.42452	0.000615882	1	0.00133053	688.078	647.527	633	1380	1380	688.078	387156	387788	613.783	576.037	633	3928	3928	613.783	387156	387788	540.114	504.109	633	3597	3597	540.114	387156
A911_02070	103.324	81.7869	-94.2083	-1.29988	109.084	85.4768	-99.6427	-1.35175	-9.96427e-05	-1.35175	-6.68771	2.26708e-11	3.75655e-08	9.70684e-11	-4.49281e-05	-1.13293	-2.89878	0.00374618	1	0.00534661	5.47145e-05	1.19315	3.80269	0.000143137	0.237178	0.000339796	411.742	387.476	417	544	544	411.742	387801	388217	416.52	390.905	417	1756	1756	416.52	387801	388217	396.837	370.383	417	1741	1741	396.837	387801
A911_02075	196.127	146.676	-178.012	-1.34169	206.458	162.616	-189.43	-1.40653	-8.27905e-05	-1.14458	-2.80191	0.00508014	1	0.00904167	-0.00018943	-1.40653	-9.8008	1.11746e-22	1.85163e-19	3.23712e-22	-0.00010664	-1.22886	-3.74693	0.000179016	0.29663	0.000416614	702.841	661.42	1578	3514	3514	702.841	388347	389924	691.692	649.155	1578	11035	11035	691.692	388347	389924	702.449	655.623	1578	11662	11662	702.449	388347
A911_02080	1131.89	669.462	-708.049	-1.38977	1015.76	618.53	-649.684	-1.39986	1.55196e-05	1.00687	0.0692764	0.94477	1	0.966945	-0.000634164	-1.39031	-5.88156	4.06446e-09	6.73482e-06	8.40801e-09	-0.000649684	-1.39986	-3.24979	0.00115492	1	0.00238179	2621.62	2467.12	333	2766	2766	2621.62	389917	390249	2313.58	2171.3	333	7789	7789	2313.58	389917	390249	2291.17	2138.44	333	8027	8027	2291.17	389917
A911_02085	1036.96	933.85	-902.801	-1.42982	874.693	832.598	-829.379	-1.44148	0.000692105	1.34332	5.13161	2.87284e-07	0.00047603	8.38081e-07	-0.000137274	-1.07307	-1.02561	0.305077	1	0.348389	-0.000829379	-1.44148	-21.2364	4.44695e-100	7.3686e-97	4.11654e-99	2418.1	2275.59	384	2942	2942	2418.1	390324	390707	1971.28	1850.05	384	7653	7653	1971.28	390324	390707	2059.4	1922.12	384	8320	8320	2059.4	390324
A911_02090	21.1822	10.4101	5.38806	1.0497	15.0304	10.6158	0.91623	1.00901	9.1623e-07	1.00901	0.111058	0.91157	1	0.935277	2.13895e-08	1.00021	0.00259836	0.997927	1	1	-8.94841e-07	-1.0088	-0.10846	0.913631	1	0.939719	115.457	108.653	585	214	214	115.457	390751	391335	99.757	93.6222	585	590	590	99.757	390751	391335	109.997	102.665	585	677	677	109.997	390751
A911_02095	43.1607	27.6904	31.0804	1.33284	36.5731	20.8626	24.6956	1.28209	2.46956e-05	1.28209	3.02635	0.00247526	1	0.00467141	2.23371e-05	1.25515	2.75362	0.00589401	1	0.00828361	-2.35854e-06	-1.02146	-0.274114	0.783997	1	0.832212	85.6568	80.6087	1227	333	333	85.6568	391463	392689	98.428	92.3749	1227	1221	1221	98.428	391463	392689	96.0564	89.6531	1227	1240	1240	96.0564	391463
A911_02100	30.368	10.3756	20.8136	1.38845	24.7866	8.49296	16.3062	1.32454	5.96082e-06	1.11864	1.00071	0.316967	1	0.386186	1.63062e-05	1.32454	2.50129	0.0123743	1	0.0168482	1.03454e-05	1.18407	1.55109	0.120881	1	0.170034	57.1119	53.7461	735	133	133	57.1119	392682	393416	50.8688	47.7405	735	378	378	50.8688	392682	393416	52.7621	49.2449	735	408	408	52.7621	392682
A911_02115	101.034	65.2407	-83.952	-1.2697	108.187	68.5353	-89.855	-1.32007	-8.9855e-05	-1.32007	-6.09926	1.0657e-09	1.76587e-06	4.01334e-09	-5.23933e-05	-1.16466	-3.2966	0.00097862	1	0.00146616	3.74617e-05	1.13344	2.51054	0.0120547	1	0.0213176	392.442	369.314	1479	1839	1839	392.442	402034	403512	405.009	380.102	1479	6056	6056	405.009	402034	403512	388.231	362.35	1479	6041	6041	388.231	402034
A911_02125	117.302	53.2656	-36.4127	-1.16066	114.061	38.1441	-42.3114	-1.20719	-4.23114e-05	-1.20719	-1.29078	0.196779	1	0.25198	-4.06115e-05	-1.19723	-1.29966	0.193717	1	0.227976	1.69988e-06	1.00832	0.0854034	0.931941	1	0.955585	204.224	192.188	408	264	264	204.224	404337	404744	274.189	257.327	408	1131	1131	274.189	404337	404744	310.774	290.057	408	1334	1334	310.774	404337
A911_02130	651.288	530.98	-532.253	-2.49077	624.802	490.325	-514.588	-2.61146	-0.000303161	-1.57119	-1.93891	0.0525125	1	0.0770711	-0.000514588	-2.61146	-12.6173	1.69722e-36	2.81229e-33	5.35674e-36	-0.000211427	-1.66209	-1.3811	0.167247	1	0.227155	877.921	826.182	1836	5107	5107	877.921	405082	406917	959.809	900.784	1836	17816	17816	959.809	405082	406917	830.128	774.791	1836	16035	16035	830.128	405082
A911_02135	766.091	650.612	-685.343	-3.56119	730.04	595.198	-654.243	-3.73323	-0.000317596	-1.55137	-2.05862	0.0395307	1	0.0598741	-0.000654243	-3.73323	-18.8968	1.22148e-79	2.024e-76	4.31556e-79	-0.000336647	-2.40641	-2.22583	0.0260253	1	0.0429094	957.31	900.892	966	2930	2930	957.31	406914	407879	1008.06	946.066	966	9845	9845	1008.06	406914	407879	893.424	833.867	966	9080	9080	893.424	406914
A911_02140	780.842	671.607	-650.559	-2.40487	717.99	646.104	-629.86	-2.52069	-0.000232207	-1.28602	-1.30237	0.192792	1	0.247832	-0.00062986	-2.52069	-15.3403	4.13059e-53	6.84439e-50	1.37437e-52	-0.000397653	-1.96007	-2.28145	0.0225218	1	0.0377233	1027.41	966.865	858	2793	2793	1027.41	407883	408740	1167.69	1095.88	858	10129	10129	1167.69	407883	408740	1145.8	1069.42	858	10343	10343	1145.8	407883
A911_02145	545.557	430.538	472.74	1.87342	463.751	363.277	399.549	1.78744	0.000276619	1.54517	8.89299	0	0	0	0.000399549	1.78744	12.5818	0	0	0	0.00012293	1.15679	5.18005	2.21835e-07	0.000367581	7.27884e-07	482.905	454.446	666	1019	1019	482.905	408764	409429	573.123	537.878	666	3859	3859	573.123	408764	409429	567.727	529.881	666	3978	3978	567.727	408764
A911_02155	906.879	447.061	-700.054	-1.4538	806.422	463.701	-642.084	-1.46539	0.000114943	1.06028	2.03225	0.0421279	1	0.0631728	-0.000527142	-1.38208	-7.67172	1.6974e-14	2.81259e-11	4.32707e-14	-0.000642084	-1.46539	-8.20333	2.33861e-16	3.87508e-13	1.52562e-15	2013.72	1895.05	1215	7752	7752	2013.72	409802	411016	2092.2	1963.54	1215	25700	25700	2092.2	409802	411016	1994.78	1861.81	1215	25499	25499	1994.78	409802
A911_02160	370.609	209.928	273.473	1.37506	304.377	177.085	220.127	1.32199	0.000220127	1.32199	5.9206	3.20782e-09	5.31535e-06	1.13576e-08	4.07664e-06	1.00596	0.101081	0.919486	1	0.940487	-0.00021605	-1.31415	-5.05983	4.19632e-07	0.000695331	1.34234e-06	686.024	645.594	939	2041	2041	686.024	411018	411956	776.756	728.988	939	7374	7374	776.756	411018	411956	724.662	676.355	939	7159	7159	724.662	411018
A911_02180	83.1004	59.7455	65.1253	1.30179	85.8961	50.571	-58.1593	-1.29888	-5.81593e-05	-1.29888	-3.86047	0.000113171	0.187524	0.000255135	-1.49187e-06	-1.00594	-0.095148	0.924197	1	0.944722	5.66674e-05	1.29121	4.64888	3.33743e-06	0.00553012	9.66804e-06	257.993	242.788	597	488	488	257.993	414267	414863	252.995	237.437	597	1527	1527	252.995	414267	414863	297.885	278.027	597	1871	1871	297.885	414267
A911_02185	2138.34	1801.2	-2010.91	-6.00773	2023.05	1714.56	-1902.53	-6.29696	-0.00116958	-2.07093	-8.19237	2.56188e-16	4.24504e-13	1.50001e-15	-0.00190253	-6.29696	-20.0126	4.33577e-89	7.18437e-86	1.56182e-88	-0.000732949	-3.04065	-6.81011	9.75401e-12	1.61624e-08	4.72585e-11	2205.3	2075.34	1098	7672	7672	2205.3	414895	415992	2537.47	2381.42	1098	28168	28168	2537.47	414895	415992	2494.66	2328.36	1098	28818	28818	2494.66	414895
A911_02190	2970.79	2136.03	-2461.7	-4.90909	2822.91	2018.88	-2336.03	-5.14623	-0.00140596	-1.9414	-5.86081	4.60648e-09	7.63294e-06	1.6002e-08	-0.00233603	-5.14623	-10.7578	5.44914e-27	9.02923e-24	1.61814e-26	-0.000930067	-2.65078	-7.97168	1.56572e-15	2.5944e-12	9.75338e-15	3533.17	3324.95	216	2418	2418	3533.17	416002	416217	2893.62	2715.67	216	6319	6319	2893.62	416002	416217	2847.52	2657.7	216	6471	6471	2847.52	416002
A911_02200	195.205	73.6901	-103.03	-1.2724	194.201	86.7706	-112.887	-1.33375	-9.17703e-05	-1.25538	-3.22855	0.00124421	1	0.00243834	-0.000112887	-1.33375	-3.51593	0.000438219	0.726129	0.000684382	-2.11165e-05	-1.06243	-0.793609	0.427423	1	0.512846	448.1	421.692	648	920	920	448.1	416736	417383	461.893	433.488	648	3026	3026	461.893	416736	417383	533.772	498.19	648	3639	3639	533.772	416736
A911_02205	111.654	31.2551	53.9209	1.34736	93.3146	27.5898	46.522	1.33109	-4.99385e-06	-1.03554	-0.38688	0.698845	1	0.755866	4.15281e-05	1.28541	2.18487	0.0288987	1	0.0377941	4.6522e-05	1.33109	2.73983	0.00614713	1	0.0114834	131.508	123.757	756	315	315	131.508	417380	418135	164.329	154.224	756	1256	1256	164.329	417380	418135	169.857	158.534	756	1351	1351	169.857	417380
A911_02210	150.516	111.758	-131.128	-1.43582	154.83	118.259	-135.921	-1.50505	-7.64115e-05	-1.23251	-4.31273	1.61251e-05	0.0267193	3.97018e-05	-0.000135921	-1.50505	-9.06859	1.20607e-19	1.99846e-16	3.44562e-19	-5.95096e-05	-1.22112	-3.6308	0.000282541	0.468171	0.000637835	414.722	390.281	1293	1699	1699	414.722	418324	419616	447.359	419.848	1293	5848	5848	447.359	418324	419616	433.934	405.007	1293	5903	5903	433.934	418324
A911_02215	102.29	19.0921	52.6798	1.3126	84.6288	12.9512	39.865	1.25238	2.51079e-05	1.15896	1.58241	0.113557	1	0.155894	3.9865e-05	1.25238	2.3398	0.0192941	1	0.0258033	1.47571e-05	1.08061	1.16467	0.244154	1	0.318053	138.653	130.482	519	228	228	138.653	419608	420126	180.29	169.202	519	946	946	180.29	419608	420126	186.619	174.179	519	1019	1019	186.619	419608
A911_02220	76.6902	36.5475	54.8088	1.48889	65.2849	28.2169	44.168	1.42024	4.14199e-06	1.03941	0.477519	0.632992	1	0.695536	4.4168e-05	1.42024	4.34823	1.37246e-05	0.0227417	2.36155e-05	4.0026e-05	1.36639	3.84517	0.00012047	0.199619	0.000290567	105.804	99.5684	528	177	177	105.804	420116	420643	113.149	106.191	528	604	604	113.149	420116	420643	117.372	109.547	528	652	652	117.372	420116
A911_02225	165.283	121.534	134.946	1.71718	144.629	102.802	114.399	1.6552	-1.81896e-06	-1.01042	-0.145424	0.884376	1	0.91246	0.00011258	1.63813	9.03966	0	0	0	0.000114399	1.6552	8.21426	2.22045e-16	3.67928e-13	1.45426e-15	188.056	176.973	960	572	572	188.056	420640	421599	184.944	173.571	960	1795	1795	184.944	420640	421599	191.485	178.72	960	1934	1934	191.485	420640
A911_02230	94.2307	36.258	-41.6288	-1.11877	96.9267	26.5428	-51.5351	-1.16307	-5.15351e-05	-1.16307	-1.84834	0.0645528	1	0.0931742	-4.83457e-05	-1.15145	-1.72122	0.0852104	1	0.10529	3.18939e-06	1.01009	0.213982	0.830561	1	0.871038	336.66	316.819	630	672	672	336.66	421601	422230	408.835	383.693	630	2604	2604	408.835	421601	422230	430.89	402.166	630	2856	2856	430.89	421601
A911_02235	394.09	229.109	-317.38	-1.47533	390.689	248.899	-326.31	-1.5464	-0.000181392	-1.24443	-5.16238	2.43844e-07	0.000404049	7.15131e-07	-0.00032631	-1.5464	-9.47366	2.70344e-21	4.4796e-18	7.79062e-21	-0.000144918	-1.24267	-6.86105	6.83616e-12	1.13275e-08	3.38135e-11	917.523	863.45	1302	3785	3785	917.523	422214	423515	998.916	937.486	1302	13149	13149	998.916	422214	423515	1038.83	969.576	1302	14230	14230	1038.83	422214
A911_02240	832.464	521.426	-695.789	-2.09473	809.61	519.167	-679.896	-2.19605	-0.000371487	-1.42366	-4.74938	2.04054e-06	0.00338117	5.56114e-06	-0.000679896	-2.19605	-8.76617	1.84941e-18	3.06448e-15	5.2117e-18	-0.000308409	-1.54254	-14.0563	7.05787e-45	1.16949e-41	5.84744e-44	1439.12	1354.3	243	1108	1108	1439.12	423512	423754	1172.29	1100.19	243	2880	2880	1172.29	423512	423754	1382.71	1290.54	243	3535	3535	1382.71	423512
A911_02250	127.054	82.9417	93.5394	1.5651	106.805	73.4597	76.5744	1.49358	3.82298e-07	1.00246	0.0244003	0.980533	1	0.994335	7.65744e-05	1.49358	4.65271	3.27606e-06	0.00542843	5.79961e-06	7.61921e-05	1.48991	6.70697	1.98721e-11	3.29281e-08	9.43498e-11	136.821	128.758	1188	515	515	136.821	424985	426172	171.18	160.653	1188	2056	2056	171.18	424985	426172	188.578	176.008	1188	2357	2357	188.578	424985
A911_02255	265.405	213.865	235.5	1.34033	216.38	162.534	180.813	1.27869	1.21512e-05	1.01873	0.496347	0.61965	1	0.682232	0.000180813	1.27869	8.14809	4.44089e-16	7.35856e-13	1.19457e-15	0.000168662	1.25518	6.5676	5.11375e-11	8.47349e-08	2.30885e-10	675.248	635.453	1047	2240	2240	675.248	426247	427293	700.317	657.249	1047	7413	7413	700.317	426247	427293	700.387	653.698	1047	7715	7715	700.387	426247
A911_02260	314.131	139.44	210.539	1.6176	267.385	120.724	173.675	1.54362	2.35367e-05	1.07367	0.641768	0.521024	1	0.589309	0.000173675	1.54362	4.2814	1.85721e-05	0.0307739	3.17912e-05	0.000150138	1.4377	6.11968	9.377e-10	1.55377e-06	3.81762e-09	270.641	254.691	1221	1047	1047	270.641	427293	428513	352.712	331.021	1221	4354	4354	352.712	427293	428513	399.347	372.726	1221	5130	5130	399.347	427293
A911_02265	178.599	115.255	144.853	1.68675	150.415	94.2968	120.468	1.60924	6.93312e-05	1.35063	4.71886	2.37175e-06	0.00392999	6.39023e-06	0.000120468	1.60924	7.89379	2.88658e-15	4.78306e-12	7.53238e-15	5.11367e-05	1.19148	3.66168	0.000250567	0.41519	0.000568754	186.533	175.54	1824	1078	1078	186.533	428503	430326	226.076	212.173	1824	4169	4169	226.076	428503	430326	220.166	205.49	1824	4225	4225	220.166	428503
A911_02270	566.056	55.0373	302.291	2.1882	507.916	35.9753	264.648	2.1093	0.000264648	2.1093	2.05155	0.0402138	1	0.060687	3.54895e-05	1.14876	2.71527	0.00662213	1	0.00923642	-0.000229158	-1.83616	-1.7758	0.0757657	1	0.111101	272.056	256.023	384	331	331	272.056	430323	430706	243.158	228.204	384	944	944	243.158	430323	430706	248.019	231.486	384	1002	1002	248.019	430323
A911_02275	131.15	61.9713	91.8565	1.77656	112.52	51.2986	77.07	1.69526	6.76541e-05	1.61031	4.72104	2.34646e-06	0.00388808	6.33237e-06	7.707e-05	1.69526	4.79029	1.66542e-06	0.0027596	3.00312e-06	9.41591e-06	1.05275	0.716971	0.473392	1	0.55711	94.6326	89.0556	597	179	179	94.6326	430801	431397	120.119	112.732	597	725	725	120.119	430801	431397	140.106	130.766	597	880	880	140.106	430801
A911_02280	262.848	92.5008	185.815	2.06634	227.971	75.8685	158.646	1.97145	5.41697e-05	1.3317	2.78306	0.00538489	1	0.00954306	0.000158646	1.97145	4.70326	2.5605e-06	0.00424275	4.56701e-06	0.000104476	1.4804	3.47504	0.000510779	0.846361	0.00111217	138.027	129.892	702	307	307	138.027	431413	432114	182.183	170.98	702	1293	1293	182.183	431413	432114	202.555	189.053	702	1496	1496	202.555	431413
A911_02285	356.446	270.309	314.268	2.85523	310.326	235.623	273.724	2.72346	0.000102603	1.64602	8.66991	0	0	0	0.000273724	2.72346	13.6709	0	0	0	0.000171121	1.65457	8.20386	2.22045e-16	3.67928e-13	1.45426e-15	162.853	153.256	657	339	339	162.853	432107	432763	174.187	163.475	657	1157	1157	174.187	432107	432763	171.147	159.738	657	1183	1183	171.147	432107
A911_02290	470.254	435.253	449.889	2.54699	406.538	378.583	389.861	2.42986	0.000221623	1.81283	13.8639	0	0	0	0.000389861	2.42986	22.0873	0	0	0	0.000168238	1.34037	8.57006	0	0	0	275.441	259.208	762	665	665	275.441	432765	433526	300.629	282.141	762	2316	2316	300.629	432765	433526	296.374	276.617	762	2376	2376	296.374	432765
A911_02295	847.498	494.753	377.118	1.05636	845.695	355.225	135.137	1.02184	-8.76667e-05	-1.01417	-0.301405	0.763105	1	0.808827	4.74699e-05	1.00756	0.167495	0.866981	1	0.892844	0.000135137	1.02184	1.24802	0.212025	1	0.280387	7256.06	6828.44	1200	27588	27588	7256.06	434158	435357	6408.57	6014.46	1200	77749	77749	6408.57	434158	435357	6410.05	5982.74	1200	80927	80927	6410.05	434158
A911_02340	1372.76	1245.71	1297.55	4.85579	1219.7	1097.51	1146.2	4.63336	0.000347748	2.10233	5.88771	3.91609e-09	6.48897e-06	1.36898e-08	0.0011462	4.63336	40.5564	0	0	0	0.000798448	2.20391	13.193	0	0	0	297.668	280.125	4554	4295	4295	297.668	442871	447424	354.987	333.156	4554	16344	16344	354.987	442871	447424	356.905	333.113	4554	17100	17100	356.905	442871
A911_02345	89.6422	60.9152	73.9167	2.27187	77.8916	52.1935	63.5783	2.16651	1.52551e-05	1.27989	2.30619	0.0211	1	0.0334892	6.35783e-05	2.16651	8.38281	0	0	0	4.83232e-05	1.69272	5.99629	2.01887e-09	3.34526e-06	7.92716e-09	60.0586	56.5191	762	145	145	60.0586	447455	448216	61.5277	57.7439	762	474	474	61.5277	447455	448216	52.7636	49.2463	762	423	423	52.7636	447455
A911_02350	238.702	186.072	-216.443	-7.56441	223.982	176.972	-204.319	-7.92877	-0.000166154	-3.45597	-13.2526	4.36904e-40	7.2395e-37	3.58391e-39	-0.000204319	-7.92877	-17.0056	7.51112e-65	1.24459e-61	2.57147e-64	-3.81647e-05	-2.29422	-6.69534	2.15191e-11	3.56571e-08	1.01878e-10	224.648	211.409	909	647	647	224.648	448446	449354	255.494	239.782	909	2348	2348	255.494	448446	449354	268.104	250.232	909	2564	2564	268.104	448446
A911_02355	144.35	136.611	-140.661	-6.82042	136.954	129.236	-132.932	-7.14916	-0.000117569	-4.17918	-14.7151	5.17121e-49	8.5687e-46	4.46286e-48	-0.000132932	-7.14916	-17.3483	2.04304e-67	3.38533e-64	7.05276e-67	-1.53631e-05	-1.71066	-3.47617	0.000508641	0.842818	0.00110897	167.373	157.509	264	140	140	167.373	449351	449614	161.855	151.902	264	432	432	161.855	449351	449614	165.256	154.24	264	459	459	165.256	449351
A911_02360	232.321	214.941	-221.522	-6.73387	219.634	204.14	-209.367	-7.05733	-0.000202437	-5.87877	-20.7564	1.08549e-95	1.79865e-92	9.72246e-95	-0.000209367	-7.05733	-21.7324	1.02959e-104	1.70603e-101	3.74951e-104	-6.92935e-06	-1.20048	-1.37623	0.168752	1	0.228823	255.037	240.007	1167	943	943	255.037	449617	450783	267.324	250.884	1167	3154	3154	267.324	449617	450783	258.107	240.901	1167	3169	3169	258.107	449617
A911_02375	393.792	299.266	-352.597	-6.36455	372.382	284.599	-333.375	-6.67012	-0.00031817	-5.29958	-13.0019	1.19672e-38	1.98297e-35	9.62606e-38	-0.000333375	-6.67012	-13.6812	1.31832e-42	2.18446e-39	4.26652e-42	-1.52051e-05	-1.25861	-2.28546	0.0222859	1	0.0373763	368.021	346.332	789	920	920	368.021	452068	452856	455.194	427.201	789	3631	3631	455.194	452068	452856	431.758	402.976	789	3584	3584	431.758	452068
A911_02380	257.419	181.235	-222.924	-6.24209	243.196	172.779	-210.819	-6.54317	-0.000190439	-4.26029	-9.09523	9.44282e-20	1.56468e-16	6.06463e-19	-0.000210819	-6.54317	-10.961	5.89055e-28	9.76064e-25	1.75551e-27	-2.03796e-05	-1.53585	-2.10378	0.0353978	1	0.0560212	227.235	213.843	1257	905	905	227.235	452867	454123	296.971	278.708	1257	3774	3774	296.971	452867	454123	272.142	254.001	1257	3599	3599	272.142	452867
A911_02385	148.516	117.231	-131.686	-4.83939	140.704	112.113	-124.953	-5.0734	-0.000105628	-3.11254	-8.64625	5.32313e-18	8.82042e-15	3.34107e-17	-0.000124953	-5.0734	-15.5475	1.66058e-54	2.75158e-51	5.55875e-54	-1.93252e-05	-1.62999	-1.88501	0.0594292	1	0.0891976	154.33	145.234	771	377	377	154.33	454107	454877	181.017	169.885	771	1411	1411	181.017	454107	454877	162.607	151.767	771	1319	1319	162.607	454107
A911_02390	214.942	153.2	-173.108	-3.19034	204.554	146.069	-165.742	-3.34445	-0.000133098	-2.28797	-4.014	5.96989e-05	0.098921	0.000139719	-0.000165742	-3.34445	-11.8716	1.66494e-32	2.75881e-29	5.11839e-32	-3.26441e-05	-1.46176	-1.05817	0.289976	1	0.368757	242.173	227.9	318	244	244	242.173	454878	455195	279.316	262.139	318	898	898	279.316	454878	455195	234.933	219.272	318	786	786	234.933	454878
A911_02395	272.556	201.992	-214.488	-3.01	259.676	186.621	-205.715	-3.15502	-0.000126652	-1.72572	-2.08859	0.0367449	1	0.0558078	-0.000205715	-3.15502	-10.4713	1.17172e-25	1.94154e-22	3.44245e-25	-7.90622e-05	-1.82824	-1.36499	0.172257	1	0.232814	296.769	279.279	1440	1354	1354	296.769	455209	456648	360.821	338.632	1440	5253	5253	360.821	455209	456648	306.006	285.607	1440	4636	4636	306.006	455209
A911_02405	502.603	137.497	258.129	1.16254	390.129	92.8048	174.632	1.11727	0.000174632	1.11727	1.72489	0.0845477	1	0.118927	4.22943e-05	1.0284	0.884957	0.37618	1	0.419468	-0.000132337	-1.08641	-1.30845	0.190721	1	0.255476	1582.78	1489.5	471	2362	2362	1582.78	457432	457902	1649.16	1547.74	471	7853	7853	1649.16	457432	457902	1532.29	1430.15	471	7593	7593	1532.29	457432
A911_02410	920.907	503.624	628.147	1.39251	766.622	378.079	492.409	1.32809	0.000469859	1.31306	3.83758	0.000124254	0.205888	0.000276732	0.000492409	1.32809	6.57467	4.87668e-11	8.08065e-08	1.09051e-10	2.25499e-05	1.01144	0.215592	0.829306	1	0.870272	1715.53	1614.43	2076	11284	11284	1715.53	457915	459990	1612.6	1513.43	2076	33846	33846	1612.6	457915	459990	1472.85	1374.67	2076	32169	32169	1472.85	457915
A911_02415	146.459	122.441	123.255	2.72071	128.714	106.626	107.193	2.59614	0.000100836	2.50148	10.7909	0	0	0	0.000107193	2.59614	6.36651	1.93403e-10	3.20469e-07	4.2334e-10	6.35721e-06	1.03784	0.352073	0.724784	1	0.779788	71.5402	67.324	150	34	34	71.5402	460113	460262	68.5787	64.3613	150	104	104	68.5787	460113	460262	74.7721	69.7877	150	118	118	74.7721	460113
A911_02420	120.03	81.2847	103.281	3.3195	105.186	71.0935	90.4286	3.16626	5.46183e-05	2.3084	8.05024	8.88178e-16	1.47171e-12	5.07487e-15	9.04286e-05	3.16626	9.39865	0	0	0	3.58103e-05	1.37162	3.40241	0.00066796	1	0.00142814	40.9135	38.5023	702	91	91	40.9135	460268	460969	46.4969	43.6375	702	330	330	46.4969	460268	460969	46.1707	43.0929	702	341	341	46.1707	460268
A911_02425	489.954	117.185	286.411	1.55886	431.377	80.8174	240.665	1.50092	0.000240665	1.50092	2.94855	0.00319271	1	0.0058978	6.17361e-05	1.1285	2.08243	0.0373029	1	0.0481768	-0.000178929	-1.33002	-2.27144	0.0231206	1	0.0385809	456.174	429.29	375	542	542	456.174	460959	461333	545.992	512.415	375	2070	2070	545.992	460959	461333	535.318	499.633	375	2112	2112	535.318	460959
A911_02430	405.265	242.577	307.852	2.16757	361.758	203.4	268.471	2.08625	0.000268471	2.08625	7.31925	2.49356e-13	4.13183e-10	1.20111e-12	0.000212164	1.85843	8.94589	0	0	0	-5.63074e-05	-1.12259	-1.70607	0.0879955	1	0.1269	219.797	206.843	1278	890	890	219.797	461306	462583	288.067	270.351	1278	3722	3722	288.067	461306	462583	283.14	264.265	1278	3807	3807	283.14	461306
A911_02440	631.675	507.32	576.038	4.45755	557.534	444.212	508.029	4.25156	0.000216025	2.38264	5.19046	2.09784e-07	0.000347612	6.21845e-07	0.000508029	4.25156	18.5486	0	0	0	0.000292004	1.78439	5.98774	2.1279e-09	3.52593e-06	8.27684e-09	180.539	169.899	486	278	278	180.539	463366	463851	162.614	152.614	486	799	799	162.614	463366	463851	156.655	146.212	486	801	801	156.655	463366
A911_02445	342.326	285.531	311.119	4.70435	302.084	252.681	274.64	4.48829	0.000151265	2.92126	12.6144	0	0	0	0.00027464	4.48829	22.7877	0	0	0	0.000123375	1.53642	8.06463	6.66134e-16	1.10378e-12	4.29488e-15	72.6201	68.3404	1017	234	234	72.6201	463823	464839	90.7419	85.1616	1017	933	933	90.7419	463823	464839	88.6005	82.6943	1017	948	948	88.6005	463823
A911_02450	45.3124	18.2526	-20.8889	-1.22538	44.1422	21.6216	-23.5867	-1.28458	-1.78937e-05	-1.20202	-1.29473	0.195414	1	0.250831	-2.35867e-05	-1.28458	-2.96902	0.00298755	1	0.00431593	-5.69295e-06	-1.06869	-0.420669	0.673996	1	0.735713	110.313	103.812	1236	432	432	110.313	465126	466361	108.355	101.691	1236	1354	1354	108.355	465126	466361	122.041	113.906	1236	1587	1587	122.041	465126
A911_02460	70.5566	33.5692	43.0515	1.40347	58.6684	25.1874	33.9134	1.33907	1.9608e-05	1.19604	1.30439	0.192102	1	0.247137	3.39134e-05	1.33907	3.28424	0.00102259	1	0.00153065	1.43054e-05	1.11958	0.99043	0.321964	1	0.403246	89.5526	84.2749	867	246	246	89.5526	467329	468195	115.226	108.14	867	1010	1010	115.226	467329	468195	115.331	107.643	867	1052	1052	115.331	467329
A911_02465	88.2516	20.4098	-36.7015	-1.13029	92.7895	15.5603	-46.5895	-1.18496	-3.9956e-05	-1.15456	-2.27942	0.0226419	1	0.0357311	-4.65895e-05	-1.18496	-2.25122	0.0243715	1	0.0322038	-6.63345e-06	-1.02633	-0.33709	0.736049	1	0.789483	289.17	272.128	1074	984	984	289.17	468200	469273	333.481	312.973	1074	3621	3621	333.481	468200	469273	332.496	310.331	1074	3757	3757	332.496	468200
A911_02475	104.568	37.6277	58.9355	1.46372	88.2499	27.7693	47.2405	1.39657	4.17644e-05	1.3506	3.33181	0.000862847	1	0.00172674	4.72405e-05	1.39657	3.11704	0.0018268	1	0.00267168	5.47606e-06	1.03404	0.408384	0.682991	1	0.743572	105.778	99.544	552	185	185	105.778	471916	472467	132.241	124.108	552	738	738	132.241	471916	472467	143.263	133.713	552	832	832	143.263	471916
A911_02480	256.794	224.199	240.66	1.67665	214.574	183.382	199.917	1.59951	0.000151848	1.45536	9.19341	0	0	0	0.000199917	1.59951	11.7635	0	0	0	4.80694e-05	1.09905	2.60926	0.0090739	1	0.0164682	342.737	322.538	1932	2098	2098	342.737	472464	474395	367.028	344.456	1932	7169	7169	367.028	472464	474395	357.222	333.409	1932	7261	7261	357.222	472464
A911_02485	236.421	147.559	-190.528	-2.36509	228.07	135.939	-184.608	-2.47865	-7.45734e-05	-1.31749	-2.45103	0.0142449	1	0.023347	-0.000184608	-2.47865	-7.2119	5.51885e-13	9.14474e-10	1.34284e-12	-0.000110035	-1.88134	-5.8509	4.88956e-09	8.102e-06	1.85401e-08	280.304	263.785	2574	2286	2286	280.304	474423	476996	371.783	348.92	2574	9675	9675	371.783	474423	476996	338.212	315.666	2574	9159	9159	338.212	474423
A911_02490	31.2195	16.1292	-15.0555	-1.15926	32.8129	19.2291	-18.1692	-1.21489	-1.06262e-05	-1.11538	-1.12059	0.262463	1	0.326258	-1.81692e-05	-1.21489	-2.07513	0.0379745	1	0.0489678	-7.54291e-06	-1.08921	-0.903983	0.366005	1	0.449237	95.4447	89.8198	291	88	88	95.4447	477108	477398	111.488	104.632	291	328	328	111.488	477108	477398	121.833	113.711	291	373	373	121.833	477108
A911_02495	446.88	347.362	396.006	1.79385	391.871	287.584	339.309	1.72549	0.000339309	1.72549	14.8523	0	0	0	0.000244575	1.52294	10.828	0	0	0	-9.47334e-05	-1.133	-4.13122	3.60854e-05	0.0597936	9.2274e-05	466.453	438.963	1335	1973	1973	466.453	477516	478850	526.269	493.905	1335	7103	7103	526.269	477516	478850	503.797	470.213	1335	7076	7076	503.797	477516
A911_02500	591.203	563.652	578.734	1.76222	514.376	473.971	494.547	1.69464	0.000494547	1.69464	19.5666	0	0	0	0.000229574	1.32246	9.78293	0	0	0	-0.000264972	-1.28143	-9.90784	3.85029e-23	6.37993e-20	2.77388e-22	770.18	724.79	711	1735	1735	770.18	478852	479562	758.74	712.079	711	5454	5454	758.74	478852	479562	748.898	698.975	711	5602	5602	748.898	478852
A911_02505	522.453	377.721	440.793	1.8939	445.916	328.88	379.58	1.82106	0.00037958	1.82106	15.0432	0	0	0	0.000238618	1.51615	10.0701	0	0	0	-0.000140963	-1.20111	-5.0544	4.31759e-07	0.000715424	1.37847e-06	460.597	433.453	246	359	359	460.597	479571	479816	510.641	479.238	246	1270	1270	510.641	479571	479816	508.089	474.219	246	1315	1315	508.089	479571
A911_02510	565.676	421.005	484.34	1.92295	500.405	351.204	418.039	1.84976	0.000418039	1.84976	10.7268	0	0	0	0.00031254	1.63531	8.11403	4.44089e-16	7.35856e-13	1.19457e-15	-0.000105498	-1.13114	-4.41497	1.01028e-05	0.0167403	2.73983e-05	451.51	424.9	648	927	927	451.51	479818	480465	577.595	542.075	648	3784	3784	577.595	479818	480465	545.213	508.869	648	3717	3717	545.213	479818
A911_02515	509.338	374.233	411.019	2.39372	443.362	320.79	354.951	2.28415	0.000348747	2.26171	11.2535	0	0	0	0.000354951	2.28415	10.8099	0	0	0	6.20343e-06	1.00992	0.268373	0.788412	1	0.834823	235.461	221.585	1197	893	893	235.461	480462	481658	322.186	302.372	1197	3899	3899	322.186	480462	481658	327.074	305.271	1197	4119	4119	327.074	480462
A911_02520	406.423	312.293	356.406	2.73215	354.692	269.077	309.988	2.6075	0.000277348	2.43824	12.388	0	0	0	0.000309988	2.6075	13.6982	0	0	0	3.26404e-05	1.06942	1.81285	0.0698543	1	0.103255	168.967	159.009	693	371	371	168.967	481639	482331	209.384	196.508	693	1467	1467	209.384	481639	482331	238.926	222.999	693	1742	1742	238.926	481639
A911_02525	74.7005	30.2562	54.3625	2.79763	65.8657	25.6767	47.3292	2.67101	2.94346e-05	2.03922	3.67529	0.000237582	0.393673	0.000511263	4.73292e-05	2.67101	5.49198	3.97459e-08	6.5859e-05	7.8032e-08	1.78946e-05	1.30982	2.56607	0.0102859	1	0.0184657	17.1067	16.0985	369	20	20	17.1067	482325	482693	31.6303	29.6851	369	118	118	31.6303	482325	482693	41.9866	39.1877	369	163	163	41.9866	482325
A911_02530	738.576	457.444	607.741	2.10018	640.619	399.093	527.589	2.01849	0.000527589	2.01849	9.82969	0	0	0	0.00022897	1.44202	3.94961	7.82789e-05	0.129708	0.000127791	-0.000298618	-1.39977	-4.07202	4.66077e-05	0.0772289	0.000117727	549.525	517.139	1827	3181	3181	549.525	482765	484591	590.763	554.433	1827	10912	10912	590.763	482765	484591	516.918	482.46	1827	9936	9936	516.918	482765
A911_02535	551.333	357.871	459.661	2.28184	480.854	313.906	401.269	2.19319	0.000401269	2.19319	11.7331	0	0	0	0.000278543	1.82826	6.91871	4.55813e-12	7.55282e-09	1.06678e-11	-0.000122727	-1.19961	-3.01593	0.00256197	1	0.00499433	354.326	333.444	318	357	357	354.326	484588	484905	403.734	378.905	318	1298	1298	403.734	484588	484905	317.728	296.547	318	1063	1063	317.728	484588
A911_02540	470.681	373.893	393.51	3.03344	412.631	324.305	347.559	2.91554	0.000347559	2.91554	10.5148	0	0	0	0.000280339	2.54506	8.20784	2.22045e-16	3.67928e-13	6.02173e-16	-6.72199e-05	-1.14557	-1.45369	0.146032	1	0.200976	180.664	170.017	435	249	249	180.664	484905	485339	207.828	195.047	435	914	914	207.828	484905	485339	192.065	179.262	435	879	879	192.065	484905
A911_02555	124.249	53.3701	-74.1411	-1.26215	110.317	49.5427	-68.9007	-1.27243	5.2233e-05	1.19376	3.72078	0.000198608	0.329093	0.00043188	-1.66678e-05	-1.0659	-0.924712	0.355116	1	0.398768	-6.89007e-05	-1.27243	-3.72412	0.000195999	0.32477	0.000452326	290.843	273.703	1809	1667	1667	290.843	487110	488918	278.199	261.091	1809	5088	5088	278.199	487110	488918	293.502	273.937	1809	5586	5586	293.502	487110
A911_02575	156.828	73.4	119.758	1.67675	132.425	57.4959	99.5435	1.60013	4.42586e-05	1.26683	3.11039	0.00186841	1	0.00358328	9.95435e-05	1.60013	6.26394	3.75405e-10	6.22047e-07	8.11012e-10	5.52849e-05	1.2631	3.62388	0.000290219	0.480893	0.000652501	157.179	147.916	1002	499	499	157.179	490243	491244	176.106	165.276	1002	1784	1784	176.106	490243	491244	197.593	184.421	1002	2083	2083	197.593	490243
A911_02580	97.7976	32.9534	-56.9358	-1.43864	95.482	37.6113	-58.9439	-1.50779	-4.21265e-05	-1.31698	-2.80226	0.00507459	1	0.00904151	-5.89439e-05	-1.50779	-3.9705	7.1723e-05	0.118845	0.000117668	-1.68174e-05	-1.14488	-1.84615	0.0648709	1	0.0966647	169.656	159.657	2571	1382	1382	169.656	491159	493729	174.24	163.525	2571	4529	4529	174.24	491159	493729	216.31	201.891	2571	5851	5851	216.31	491159
A911_02585	1540.26	1251.06	-1434.7	-1.57553	1567.93	1271.75	-1453.18	-1.65175	-0.000684816	-1.22842	-9.76859	1.5366e-22	2.54615e-19	1.02255e-21	-0.00145318	-1.65175	-21.0308	3.46901e-98	5.74815e-95	1.25505e-97	-0.000768365	-1.34461	-17.8514	2.83156e-71	4.6919e-68	2.54995e-70	3993.54	3758.18	2205	27900	27900	3993.54	493846	496050	3976.29	3731.76	2205	88642	88642	3976.29	493846	496050	3812.75	3558.58	2205	88450	88450	3812.75	493846
A911_02590	885.611	606.252	-759.076	-1.39345	925.526	645.507	-795.364	-1.46092	-0.000561463	-1.28653	-7.75049	9.15598e-15	1.51715e-11	4.87828e-14	-0.000795364	-1.46092	-11.0615	1.93116e-28	3.19993e-25	5.77604e-28	-0.000233902	-1.13555	-6.67988	2.39155e-11	3.9628e-08	1.1258e-10	2793.38	2628.75	903	7992	7992	2793.38	496047	496949	2704.68	2538.35	903	24692	24692	2704.68	496047	496949	2566.96	2395.84	903	24387	24387	2566.96	496047
A911_02600	1314.36	775.91	-992.671	-1.38735	1345.49	853.729	-1041.49	-1.45435	-0.000881745	-1.35961	-8.09503	5.72649e-16	9.4888e-13	3.3062e-15	-0.00104149	-1.45435	-8.93829	3.95375e-19	6.55137e-16	1.12373e-18	-0.000159743	-1.06969	-2.10009	0.0357209	1	0.0563709	3430.81	3228.62	870	9457	9457	3430.81	498123	498992	3763.3	3531.87	870	33101	33101	3763.3	498123	498992	3472.14	3240.68	870	31781	31781	3472.14	498123
A911_02625	294.583	161.737	-230.111	-1.9714	282.682	165.233	-225.913	-2.06637	-0.000130432	-1.4244	-5.32725	9.97153e-08	0.000165228	3.07687e-07	-0.000225913	-2.06637	-8.73322	2.47595e-18	4.10265e-15	6.95365e-18	-9.54803e-05	-1.45069	-5.07365	3.90263e-07	0.000646666	1.25323e-06	431.584	406.149	264	361	361	431.584	501990	502253	456.717	428.63	264	1219	1219	456.717	501990	502253	512.69	478.513	264	1424	1424	512.69	501990
A911_02630	125.963	51.6648	61.4584	1.17332	111.891	33.6165	52.2275	1.16326	-3.16059e-05	-1.0988	-1.32088	0.186543	1	0.241485	2.06217e-05	1.05867	0.887571	0.374772	1	0.41818	5.22275e-05	1.16326	2.15285	0.0313308	1	0.0505503	407.894	383.855	537	694	694	407.894	502256	502792	356.229	334.322	537	1934	1934	356.229	502256	502792	360.373	336.35	537	2036	2036	360.373	502256
A911_02635	101.912	67.505	82.6778	1.41103	81.5258	53.0477	65.2529	1.34598	8.93561e-06	1.04738	0.787691	0.430878	1	0.499975	6.52529e-05	1.34598	5.37372	7.71326e-08	0.000127809	1.48961e-07	5.63173e-05	1.2851	4.59172	4.3961e-06	0.00728434	1.24306e-05	195.938	184.39	894	555	555	195.938	502806	503699	206.674	193.965	894	1868	1868	206.674	502806	503699	200.837	187.449	894	1889	1889	200.837	502806
A911_02645	240.118	193.985	215.776	1.81984	203.429	160.237	181.66	1.7362	7.86948e-05	1.31892	5.18453	2.16569e-07	0.000358854	6.40812e-07	0.00018166	1.7362	11.1658	0	0	0	0.000102965	1.31638	6.49664	8.21396e-11	1.36105e-07	3.62948e-10	241.105	226.896	1707	1304	1304	241.105	504984	506690	282.423	265.054	1707	4874	4874	282.423	504984	506690	266.049	248.314	1707	4778	4778	266.049	504984
A911_02650	150.027	106.222	130.761	2.37535	129.644	90.237	112.872	2.26625	6.34983e-05	1.71235	7.07366	1.50902e-12	2.50044e-09	6.96501e-12	0.000112872	2.26625	10.7303	0	0	0	4.93732e-05	1.32347	4.30049	1.70426e-05	0.0282395	4.52557e-05	89.0205	83.7742	390	110	110	89.0205	506687	507076	100.18	94.0189	390	395	395	100.18	506687	507076	96.0242	89.623	390	394	394	96.0242	506687
A911_02660	242.522	172.622	210.33	2.3506	210.427	146.927	181.474	2.24329	0.000128422	1.87983	8.5767	0	0	0	0.000181474	2.24329	11.6686	0	0	0	5.30515e-05	1.19335	3.74619	0.000179541	0.2975	0.00041674	132.864	125.034	1803	759	759	132.864	507993	509795	157.776	148.073	1803	2876	2876	157.776	507993	509795	176.55	164.781	1803	3349	3349	176.55	507993
A911_02665	1739.81	1077.78	1384.72	3.09783	1554.49	960.903	1234.44	3.07424	-0.00062216	-2.04542	-7.76782	7.98705e-15	1.32345e-11	4.26921e-14	0.000612276	1.50298	3.30062	0.00096473	1	0.00144797	0.00123444	3.07424	7.32595	2.37366e-13	3.93315e-10	1.28956e-12	1460.81	1374.72	366	1694	1694	1460.81	509952	510317	1221.53	1146.41	366	4520	4520	1221.53	509952	510317	1211.49	1130.73	366	4665	4665	1211.49	509952
A911_02670	1380.12	1029.36	1192.18	3.11001	1240.95	908.728	1062.35	3.08449	-0.000680529	-2.33529	-8.2397	1.72707e-16	2.86175e-13	1.04064e-15	0.000381825	1.32081	3.39988	0.000674162	1	0.00103626	0.00106235	3.08449	13.1341	0	0	0	1429.27	1345.04	1932	8749	8749	1429.27	510320	512251	1146.49	1075.99	1932	22394	22394	1146.49	510320	512251	1231.61	1149.51	1932	25034	25034	1231.61	510320
A911_02680	272.551	174.175	230.227	2.20398	243.018	165.697	204.401	2.18501	-0.000113711	-1.65923	-2.62743	0.00860341	1	0.0147271	9.06904e-05	1.31688	1.93452	0.0530493	1	0.0673068	0.000204401	2.18501	9.74776	0	0	0	218.417	205.545	276	191	191	218.417	512630	512905	322.538	302.703	276	900	900	322.538	512630	512905	375.376	350.353	276	1090	1090	375.376	512630
A911_02685	568.246	347.868	-474.748	-1.33359	510.722	357.536	-438.163	-1.34422	0.000158144	1.10184	2.28168	0.0225081	1	0.0355537	-0.000280019	-1.21998	-3.98031	6.88255e-05	0.114044	0.000113139	-0.000438163	-1.34422	-12.2275	2.21888e-34	3.67668e-31	1.7508e-33	1786.29	1681.02	570	3226	3226	1786.29	513337	513906	1607.75	1508.88	570	9265	9265	1607.75	513337	513906	1573.82	1468.9	570	9438	9438	1573.82	513337
A911_02690	813.589	705.099	-744.569	-5.061	766.624	669.381	-705.906	-5.30424	-0.000468754	-2.16851	-12.3219	6.91072e-35	1.14511e-31	5.42704e-34	-0.000705906	-5.30424	-24.0134	2.06614e-127	3.4236e-124	7.65906e-127	-0.000237152	-2.44603	-9.01265	2.0123e-19	3.33439e-16	1.40692e-18	897.668	844.765	693	1971	1971	897.668	514066	514758	893.202	838.273	693	6258	6258	893.202	514066	514758	992.874	926.688	693	7239	7239	992.874	514066
A911_02695	679.777	552.076	-604.536	-5.91264	638.664	525.742	-571.994	-6.19706	-0.000406529	-2.47546	-12.1588	5.15608e-34	8.54362e-31	3.95538e-33	-0.000571994	-6.19706	-17.5459	6.4426e-69	1.06754e-65	2.22868e-68	-0.000165465	-2.50339	-14.5967	2.95299e-48	4.8931e-45	2.49648e-47	680.531	640.425	954	2057	2057	680.531	514745	515698	703.994	660.7	954	6790	6790	703.994	514745	515698	798.255	745.042	954	8012	8012	798.255	514745
A911_02700	1111.88	778.75	-937.069	-7.03731	1042.94	740.683	-884.933	-7.37492	-0.000659239	-2.80857	-7.77813	7.36254e-15	1.21997e-11	3.94813e-14	-0.000884933	-7.37492	-10.5642	4.37198e-26	7.24437e-23	1.28903e-25	-0.000225694	-2.62587	-14.0225	1.13814e-44	1.8859e-41	9.3826e-44	940.888	885.438	1005	2996	2996	940.888	515708	516712	1078.19	1011.88	1005	10955	10955	1078.19	515708	516712	1257.77	1173.93	1005	13299	13299	1257.77	515708
A911_02705	160.423	51.3036	-96.7346	-1.52894	153.561	55.6141	-97.2629	-1.59017	-9.72629e-05	-1.59017	-3.83306	0.00012656	0.209709	0.000281489	-9.33767e-05	-1.55354	-3.66058	0.00025165	0.416985	0.000401151	3.88617e-06	1.02358	0.267591	0.789015	1	0.834864	234.2	220.398	1287	955	955	234.2	516837	518123	282.286	264.926	1287	3673	3673	282.286	516837	518123	322.37	300.88	1287	4365	4365	322.37	516837
A911_02710	94.6222	31.8927	-32.2276	-1.17991	91.6705	37.4605	-37.8945	-1.23652	-3.40515e-05	-1.20755	-1.40739	0.159311	1	0.210845	-3.78945e-05	-1.23652	-2.61869	0.00882685	1	0.012158	-3.84306e-06	-1.02399	-0.174906	0.861153	1	0.897441	188.659	177.541	798	477	477	188.659	518134	518931	208.979	196.127	798	1686	1686	208.979	518134	518931	236.432	220.671	798	1985	1985	236.432	518134
A911_02715	159.909	91.3908	111.409	1.38544	137.108	72.2561	90.2672	1.33314	9.02672e-05	1.33314	4.7344	2.19713e-06	0.00364064	5.94876e-06	8.43616e-05	1.31135	5.38468	7.25783e-08	0.000120262	1.40329e-07	-5.90561e-06	-1.01662	-0.313498	0.753903	1	0.804768	266.212	250.523	1086	916	916	266.212	518928	520013	290.815	272.93	1086	3193	3193	290.815	518928	520013	310.092	289.421	1086	3543	3543	310.092	518928
A911_02725	659.751	554.777	614.206	1.51482	541.817	444.503	497.806	1.445	0.000291842	1.26088	2.47028	0.0135006	1	0.0222371	0.000497806	1.445	15.0304	0	0	0	0.000205964	1.14602	1.74468	0.0810404	1	0.117793	1174.13	1104.93	936	3482	3482	1174.13	521313	522248	1241.05	1164.72	936	11744	11744	1241.05	521313	522248	1163.95	1086.36	936	11462	11462	1163.95	521313
A911_02730	273.516	201.317	234.851	4.90845	241.68	178.055	207.432	4.68239	3.6623e-05	1.65014	5.17414	2.28972e-07	0.000379407	6.73901e-07	0.000207432	4.68239	13.6233	0	0	0	0.000170809	2.83757	10.9262	0	0	0	52.0093	48.9442	1329	219	219	52.0093	522429	523757	66.4621	62.3748	1329	893	893	66.4621	522429	523757	61.7928	57.6736	1329	864	864	61.7928	522429
A911_02735	220.118	126.554	162.391	1.6554	194.853	102.847	143.597	1.6429	-1.71323e-05	-1.0767	-1.37797	0.168213	1	0.220863	0.000126465	1.52587	5.32353	1.01781e-07	0.000168651	1.95198e-07	0.000143597	1.6429	6.07551	1.23605e-09	2.04814e-06	4.9472e-09	263.694	248.153	930	777	777	263.694	523805	524734	256.426	240.656	930	2411	2411	256.426	523805	524734	249.275	232.657	930	2439	2439	249.275	523805
A911_02740	88.9106	43.4758	-57.6426	-1.19279	93.752	54.8596	-64.658	-1.23973	-6.4658e-05	-1.23973	-3.98253	6.81864e-05	0.112985	0.000158464	-5.63481e-05	-1.20268	-3.94453	7.99582e-05	0.132491	0.000130392	8.30989e-06	1.03081	0.531098	0.595351	1	0.668811	352.521	331.745	1377	1538	1538	352.521	524888	526264	350.967	329.384	1377	4886	4886	350.967	524888	526264	366.392	341.968	1377	5308	5308	366.392	524888
A911_02745	32.7908	12.9644	20.3508	1.34959	26.9121	10.0614	15.6944	1.2876	2.89885e-06	1.05312	0.468653	0.639318	1	0.699702	1.56944e-05	1.2876	2.40671	0.016097	1	0.0217737	1.27956e-05	1.22265	1.96102	0.0498764	1	0.0767364	48.9462	46.0616	561	87	87	48.9462	526369	526929	64.5306	60.5621	561	366	366	64.5306	526369	526929	61.1636	57.0864	561	361	361	61.1636	526369
A911_02750	58.6024	40.5714	45.3789	1.8149	51.4338	39.317	-41.0417	-1.81766	-4.10417e-05	-1.81766	-5.97766	2.26379e-09	3.7511e-06	8.17317e-09	-8.58773e-07	-1.0095	-0.109552	0.912764	1	0.934765	4.01829e-05	1.80055	5.81384	6.10598e-09	1.01176e-05	2.28905e-08	95.281	89.6657	477	144	144	95.281	527204	527680	96.4233	90.4935	477	465	465	96.4233	527204	527680	100.23	93.5487	477	503	503	100.23	527204
A911_02755	63.0292	36.9921	49.432	1.97109	56.0428	33.0512	43.8273	1.95484	-2.68597e-05	-1.58518	-4.27094	1.94654e-05	0.0322542	4.76429e-05	1.69676e-05	1.2332	2.18487	0.0288985	1	0.0377941	4.38273e-05	1.95484	6.11562	9.61867e-10	1.59381e-06	3.88735e-09	78.9046	74.2544	204	51	51	78.9046	527728	527931	75.1534	70.5317	204	155	155	75.1534	527728	527931	78.7418	73.4928	204	169	169	78.7418	527728
A911_02760	7.08186	3.75682	4.49418	1.72424	6.28009	3.10752	3.97362	1.71018	-2.25847e-06	-1.40364	-1.06667	0.286119	1	0.352228	1.71516e-06	1.21839	0.711722	0.476637	1	0.521312	3.97362e-06	1.71018	1.76742	0.0771574	1	0.112742	6.14841	5.78606	1386	27	27	6.14841	528030	529415	8.77787	8.23806	1386	123	123	8.77787	528030	529415	10.2181	9.53698	1386	149	149	10.2181	528030
A911_02765	4.16883	1.26295	-1.65859	-2.86803	3.89093	1.13104	-1.58804	-2.99842	-1.22979e-06	-2.06669	-0.907335	0.36423	1	0.434193	-1.58804e-06	-2.99842	-1.2117	0.225629	1	0.262363	-3.58253e-07	-1.45083	-0.444637	0.656582	1	0.721935	0	0	114	0	0	0	529426	529539	3.47058	3.25715	114	4	4	3.47058	529426	529539	4.16883	3.89093	114	5	5	4.16883	529426
A911_02770	5.07239	1.54128	-1.55407	-3.08315	4.76045	1.39293	-1.48947	-3.23637	-5.3114e-07	-1.32699	-0.337244	0.735933	1	0.786736	-1.48947e-06	-3.23637	-1.01322	0.310955	1	0.354369	-9.5833e-07	-2.43889	-1.09679	0.272734	1	0.349243	0	0	156	0	0	0	529867	530022	5.07239	4.76045	156	8	8	5.07239	529867	530022	1.82787	1.70602	156	3	3	1.82787	529867
A911_02775	6.34244	3.74387	2.10108	1.15617	6.01748	3.45691	1.41352	1.11199	1.41352e-06	1.11199	0.474194	0.635362	1	0.697677	1.42856e-07	1.01132	0.0491087	0.960833	1	0.976149	-1.27066e-06	-1.09954	-0.425132	0.67074	1	0.732641	17.6682	16.6269	786	44	44	17.6682	530112	530897	11.3258	10.6293	786	90	90	11.3258	530112	530897	11.3672	10.6095	786	94	94	11.3672	530112
A911_02780	18.341	12.825	15.2578	2.05629	15.8242	10.813	13.0221	1.96144	4.78676e-06	1.35341	1.46851	0.141965	1	0.189777	1.30221e-05	1.96144	3.56135	0.000368956	0.61136	0.000580588	8.23531e-06	1.44925	2.1288	0.0332712	1	0.0530099	16.2538	15.2959	1068	55	55	16.2538	530906	531973	12.0398	11.2994	1068	130	130	12.0398	530906	531973	15.0406	14.0379	1068	169	169	15.0406	530906
A911_02785	9.65363	3.41568	6.49865	1.62403	8.19755	2.57798	5.36375	1.54953	3.88268e-06	1.39779	1.39011	0.164496	1	0.216841	5.36375e-06	1.54953	1.86235	0.0625533	1	0.0785233	1.48107e-06	1.10856	0.478285	0.632447	1	0.701449	9.76139	9.18611	873	27	27	9.76139	531970	532842	9.17737	8.61298	873	81	81	9.17737	531970	532842	12.3031	11.4829	873	113	113	12.3031	531970
A911_02790	500.452	437.973	-469.018	-2.46581	481.841	428.391	-453.599	-2.5851	-0.000282168	-1.61663	-14.1284	2.54252e-45	4.21296e-42	2.16049e-44	-0.000453599	-2.5851	-24.5362	6.18077e-133	1.02415e-129	2.30147e-132	-0.000171431	-1.59906	-10.8898	1.29039e-27	2.13818e-24	9.76337e-27	773.574	727.985	1020	2500	2500	773.574	533140	534159	799.827	750.639	1020	8248	8248	799.827	533140	534159	793.569	740.668	1020	8516	8516	793.569	533140
A911_02795	517.297	393.904	-457.023	-2.4458	498.013	386.258	-442.127	-2.5638	-0.000339396	-1.88051	-10.8303	2.47505e-27	4.10115e-24	1.76015e-26	-0.000442127	-2.5638	-14.3609	9.12412e-47	1.51187e-43	3.01169e-46	-0.000102731	-1.36336	-6.88475	5.78962e-12	9.59341e-09	2.89831e-11	715.828	673.641	444	1007	1007	715.828	534171	534614	825.6	774.828	444	3706	3706	825.6	534171	534614	777.949	726.089	444	3634	3634	777.949	534171
A911_02800	538.378	460.974	-504.97	-2.61634	513.123	449.364	-486.925	-2.74264	-0.00045065	-2.42749	-19.8369	1.43905e-87	2.38451e-84	1.28199e-86	-0.000486925	-2.74264	-26.0882	5.07764e-150	8.41365e-147	1.91219e-149	-3.62753e-05	-1.12982	-1.92813	0.0538393	1	0.0820715	783.201	737.044	1701	4221	4221	783.201	534632	536332	830.776	779.686	1701	14287	14287	830.776	534632	536332	838.177	782.303	1701	15000	15000	838.177	534632
A911_02820	150.013	109.209	117.939	1.45295	122.326	98.4253	103.2	1.43882	-8.92458e-06	-1.03795	-0.703959	0.481458	1	0.55019	9.42757e-05	1.38621	6.74942	1.4845e-11	2.45982e-08	3.38352e-11	0.0001032	1.43882	7.4648	8.34888e-14	1.38341e-10	4.82024e-13	240.349	226.184	738	562	562	240.349	538765	539502	266.981	250.562	738	1992	1992	266.981	538765	539502	273.814	255.561	738	2126	2126	273.814	538765
A911_02825	247.323	70.5558	156.218	1.27792	223.861	72.9024	135.647	1.26757	-4.89762e-05	-1.09661	-1.89784	0.0577172	1	0.0841137	8.66706e-05	1.1559	1.81894	0.068921	1	0.0860604	0.000135647	1.26757	3.02542	0.00248286	1	0.00485726	634.264	596.884	417	838	838	634.264	539495	539911	582.796	546.956	417	2457	2457	582.796	539495	539911	561.406	523.982	417	2463	2463	561.406	539495
A911_02830	9.18177	2.34966	-2.28334	-1.11991	9.12259	1.85359	-2.95865	-1.17376	-2.48343e-06	-1.14189	-0.702539	0.482343	1	0.550822	-2.95865e-06	-1.17376	-0.842331	0.399603	1	0.443794	-4.75222e-07	-1.02791	-0.140077	0.888599	1	0.919106	15.9844	15.0423	1086	55	55	15.9844	539950	541035	23.2251	21.7968	1086	255	255	23.2251	539950	541035	24.7688	23.1177	1086	283	283	24.7688	539950
A911_02835	120.438	45.1959	-68.3284	-1.08857	140.948	52.8405	-97.2813	-1.14098	-6.38325e-05	-1.08823	-2.15575	0.031103	1	0.0478531	-9.72813e-05	-1.14098	-3.32591	0.000881315	1	0.00133486	-3.34488e-05	-1.04847	-1.52522	0.127205	1	0.178022	785.36	739.076	471	1172	1172	785.36	541137	541607	852.404	799.984	471	4059	4059	852.404	541137	541607	881.678	822.904	471	4369	4369	881.678	541137
A911_02840	251.44	141.384	184.861	1.42637	223.722	114.623	162.037	1.41432	-5.49676e-05	-1.14055	-2.63742	0.00835389	1	0.0143593	0.00010707	1.24003	4.98238	6.28096e-07	0.00104075	1.15639e-06	0.000162037	1.41432	7.03341	2.01572e-12	3.34005e-09	1.03088e-11	454.144	427.38	1203	1731	1731	454.144	541609	542811	503.274	472.324	1203	6121	6121	503.274	541609	542811	469.795	438.478	1203	5946	5946	469.795	541609
A911_02845	105.51	41.3966	46.2398	1.18321	84.3749	42.1342	39.546	1.17381	-2.202e-05	-1.09678	-0.795122	0.426543	1	0.495292	1.7526e-05	1.07023	0.611292	0.541007	1	0.585149	3.9546e-05	1.17381	2.75073	0.0059462	1	0.0111458	209.824	197.459	537	357	357	209.824	542812	543348	286.973	269.325	537	1558	1558	286.973	542812	543348	301.963	281.834	537	1706	1706	301.963	542812
A911_02850	92.9413	12.512	49.4618	1.51599	80.0053	9.88173	40.1368	1.44689	1.9705e-05	1.2194	1.14672	0.251496	1	0.314275	4.01368e-05	1.44689	2.23787	0.0252298	1	0.0332848	2.04317e-05	1.18656	2.04936	0.0404271	1	0.0629758	61.5456	57.9184	600	117	117	61.5456	543354	543953	108.803	102.112	600	660	660	108.803	543354	543953	117.227	109.413	600	740	740	117.227	543354
A911_02855	118.323	90.1102	107.551	1.84425	99.6382	75.5795	90.6763	1.75914	3.04943e-05	1.2553	3.21826	0.00128973	1	0.00252312	9.06763e-05	1.75914	8.65207	0	0	0	6.0182e-05	1.40137	5.49387	3.93241e-08	6.516e-05	1.39231e-07	124.259	116.936	1143	450	450	124.259	543955	545097	131.103	123.041	1143	1515	1515	131.103	543955	545097	126.816	118.362	1143	1525	1525	126.816	543955
A911_02865	27.8574	12.2909	19.8932	2.49461	24.3255	10.4704	17.216	2.38011	6.26926e-06	1.50257	1.94347	0.0519594	1	0.0763946	1.7216e-05	2.38011	4.59223	4.38554e-06	0.00726685	7.69793e-06	1.09467e-05	1.58402	2.72443	0.00644133	1	0.0119656	12.0678	11.3566	1020	39	39	12.0678	547007	548026	11.9276	11.1941	1020	123	123	11.9276	547007	548026	15.9347	14.8725	1020	171	171	15.9347	547007
A911_02870	146.631	104.203	125.783	5.12881	129.63	91.5785	111.204	4.89467	4.39848e-05	2.54047	7.57742	3.53051e-14	5.85005e-11	1.82245e-13	0.000111204	4.89467	12.1611	0	0	0	6.72189e-05	1.92668	6.78058	1.19709e-11	1.98357e-08	5.78301e-11	26.5086	24.9464	762	64	64	26.5086	548023	548784	29.336	27.5319	762	226	226	29.336	548023	548784	35.5499	33.1801	762	285	285	35.5499	548023
A911_02875	254.732	227.879	242.879	5.36915	225.02	200.662	214.852	5.12214	8.1398e-05	2.5617	10.3481	0	0	0	0.000214852	5.12214	20.8349	0	0	0	0.000133454	1.99951	11.5516	0	0	0	57.2174	53.8453	855	155	155	57.2174	548750	549604	52.5215	49.2916	855	454	454	52.5215	548750	549604	57.0296	53.2279	855	513	513	57.0296	548750
A911_02880	170.83	122.912	152.013	4.60507	150.858	108.502	134.14	4.39486	5.55761e-05	2.40654	7.44604	9.61453e-14	1.59313e-10	4.76984e-13	0.00013414	4.39486	14.0674	0	0	0	7.85636e-05	1.82621	7.91183	2.44249e-15	4.04721e-12	1.50454e-14	34.3257	32.3028	708	77	77	34.3257	549594	550301	39.8161	37.3675	708	285	285	39.8161	549594	550301	52.3577	48.8674	708	390	390	52.3577	549594
A911_02885	202.055	155.783	184.878	1.79753	171.887	128.931	155.405	1.7151	7.88676e-05	1.36291	6.029	1.64991e-09	2.7339e-06	6.08887e-09	0.000155405	1.7151	11.0829	0	0	0	7.65373e-05	1.25841	5.12654	2.9513e-07	0.000489031	9.58885e-07	220.641	207.637	216	151	151	220.641	550291	550506	225.299	211.443	216	492	492	225.299	550291	550506	249.504	232.872	216	567	567	249.504	550291
A911_02890	484.446	284.204	373.772	1.57185	412.949	220.341	306.142	1.49946	0.000222057	1.36228	8.46644	0	0	0	0.000306142	1.49946	7.20463	5.81979e-13	9.64339e-10	1.41399e-12	8.40847e-05	1.1007	2.05519	0.0398608	1	0.0623695	690.007	649.342	435	951	951	690.007	550509	550943	650.088	610.11	435	2859	2859	650.088	550509	550943	620.77	579.389	435	2841	2841	620.77	550509
A911_02895	42.0562	5.53878	16.8686	1.17875	34.0705	6.93655	11.8105	1.13351	1.18105e-05	1.13351	1.15542	0.247916	1	0.310036	2.07959e-06	1.02351	0.20668	0.83626	1	0.866052	-9.7309e-06	-1.10748	-1.22021	0.222385	1	0.292222	76.2869	71.791	633	153	153	76.2869	551001	551633	105.474	98.9881	633	675	675	105.474	551001	551633	101.356	94.5993	633	675	675	101.356	551001
A911_02900	29.5088	12.5287	16.4718	1.12024	21.2121	7.86255	8.81724	1.06864	4.66847e-06	1.03634	0.499992	0.617081	1	0.680308	8.81724e-06	1.06864	0.936924	0.348798	1	0.393168	4.14877e-06	1.03116	0.437028	0.662091	1	0.72751	141.083	132.768	651	291	291	141.083	551644	552294	136.288	127.907	651	897	897	136.288	551644	552294	133.595	124.689	651	915	915	133.595	551644
A911_02905	44.2774	28.1666	-13.2876	-1.06082	46.1292	19.8956	-21.8507	-1.11182	-1.91356e-05	-1.09658	-1.40347	0.160477	1	0.212219	-2.18507e-05	-1.11182	-1.65012	0.0989187	1	0.121234	-2.71512e-06	-1.01389	-0.228813	0.819014	1	0.861108	208.902	196.591	627	415	415	208.902	552291	552917	239.155	224.447	627	1516	1516	239.155	552291	552917	247.25	230.767	627	1631	1631	247.25	552291
A911_02910	2590.81	2305.4	2390.24	1.53566	2148.46	1858.73	1994.3	1.47663	0.0019943	1.47663	25.1628	0	0	0	0.00189359	1.45256	19.7986	0	0	0	-0.000100713	-1.01657	-1.20724	0.227338	1	0.298022	4560.72	4291.94	822	11878	11878	4560.72	552998	553819	4468.35	4193.56	822	37134	37134	4468.35	552998	553819	4357.58	4067.1	822	37685	37685	4357.58	552998
A911_02915	2922.29	2202.47	2482.85	1.80087	2484.62	1822.62	2086.55	1.71779	0.0016068	1.55275	10.3672	0	0	0	0.00208655	1.71779	11.8806	0	0	0	0.000479748	1.10629	2.08519	0.0370518	1	0.0582494	3094.84	2912.45	1065	10443	10443	3094.84	553819	554883	3151.06	2957.27	1065	33928	33928	3151.06	553819	554883	3054.61	2850.98	1065	34226	34226	3054.61	553819
A911_02920	899.63	706.424	800.917	2.70744	783.092	616.293	696.141	2.58319	0.000365013	1.83012	9.20548	0	0	0	0.000696141	2.58319	19.6591	0	0	0	0.000331129	1.41148	8.50253	0	0	0	413.825	389.437	1443	1892	1892	413.825	554978	556420	486.47	456.553	1443	7097	7097	486.47	554978	556420	506.93	473.137	1443	7696	7696	506.93	554978
A911_02925	640.409	520.635	583.903	3.18046	560.439	457.17	510.707	3.03452	0.000261402	2.04135	12.3814	0	0	0	0.000510707	3.03452	22.2373	0	0	0	0.000249305	1.48652	11.2409	0	0	0	234.232	220.428	954	708	708	234.232	556417	557370	279.005	261.847	954	2691	2691	279.005	556417	557370	290.13	270.789	954	2912	2912	290.13	556417
A911_02930	274.083	219.313	248.616	4.80656	241.949	194.266	219.544	4.58638	7.96809e-05	2.30163	9.61112	0	0	0	0.000219544	4.58638	20.443	0	0	0	0.000139863	1.99266	11.7987	0	0	0	56.9266	53.5717	876	158	158	56.9266	557357	558232	64.3603	60.4023	876	570	570	64.3603	557357	558232	74.6506	69.6743	876	688	688	74.6506	557357
A911_02935	167.564	86.2323	-114.01	-1.46562	164.4	92.8843	-117.427	-1.53624	-3.66844e-05	-1.12239	-1.31161	0.189653	1	0.245128	-0.000117427	-1.53624	-6.52209	6.93419e-11	1.14899e-07	1.53404e-10	-8.07421e-05	-1.36872	-3.24813	0.00116167	1	0.00239116	335.579	315.802	1344	1429	1429	335.579	558224	559567	347.736	326.351	1344	4725	4725	347.736	558224	559567	393.281	367.064	1344	5561	5561	393.281	558224
A911_02940	196.358	29.9062	99.3835	1.4281	171.823	24.3847	81.7291	1.37555	8.17291e-05	1.37555	1.86152	0.0626715	1	0.0907751	2.76597e-05	1.1271	2.15928	0.0308285	1	0.0402227	-5.40694e-05	-1.22044	-1.23171	0.218056	1	0.287217	216.545	203.783	669	459	459	216.545	559618	560286	228.428	214.38	669	1545	1545	228.428	559618	560286	251.476	234.712	669	1770	1770	251.476	559618
A911_02945	318.372	19.9909	133.753	1.41446	281.665	30.7249	109.705	1.3627	0.000109705	1.3627	1.61437	0.106447	1	0.146756	3.97927e-06	1.01316	0.118215	0.905898	1	0.929457	-0.000105726	-1.34501	-1.74069	0.0817374	1	0.118494	253.198	238.277	1704	1367	1367	253.198	560283	561986	354.782	332.964	1704	6112	6112	354.782	560283	561986	360.172	336.162	1704	6457	6457	360.172	560283
A911_02950	936.793	704.828	-798.754	-3.07006	894.537	681.833	-765.476	-3.21756	-0.000683051	-2.59736	-7.83167	4.8151e-15	7.97863e-12	2.66844e-14	-0.000765476	-3.21756	-13.8221	1.87941e-43	3.11418e-40	6.13027e-43	-8.24242e-05	-1.23878	-1.1551	0.24805	1	0.322368	1088.92	1024.74	882	3043	3043	1088.92	562081	562962	1285.96	1206.88	882	11467	11467	1285.96	562081	562962	1178.96	1100.37	882	10940	10940	1178.96	562081
A911_02955	760.88	422.89	-543.905	-2.36859	726.87	419.132	-523.679	-2.45902	-0.000523679	-2.45902	-6.54458	5.96672e-11	9.88686e-08	2.46555e-10	-0.000476864	-2.1753	-8.70546	3.16417e-18	5.24304e-15	8.87147e-18	4.68144e-05	1.13043	0.76973	0.44146	1	0.526259	861.259	810.502	1191	3250	3250	861.259	562971	564161	1051.57	986.901	1191	12662	12662	1051.57	562971	564161	911.149	850.41	1191	11417	11417	911.149	562971
A911_02960	161.845	89.4167	121.571	1.54229	144.136	89.16	106.976	1.52896	-8.00103e-05	-1.39562	-3.53112	0.000413815	0.685691	0.000869064	2.6966e-05	1.09554	1.16868	0.242531	1	0.281227	0.000106976	1.52896	6.88966	5.5933e-12	9.2681e-09	2.81554e-11	258.037	242.83	1173	959	959	258.037	564240	565412	314.864	295.501	1173	3734	3734	314.864	564240	565412	330.444	308.416	1173	4078	4078	330.444	564240
A911_02965	182.604	161.745	173.515	1.86032	164.614	140.922	153.727	1.8452	-3.8857e-05	-1.21364	-3.21573	0.00130115	1	0.00254246	0.00011487	1.52039	8.17949	2.22045e-16	3.67928e-13	6.02173e-16	0.000153727	1.8452	11.7063	0	0	0	220.081	207.11	1926	1343	1343	220.081	565412	567337	230.948	216.745	1926	4497	4497	230.948	565412	567337	255.39	238.365	1926	5175	5175	255.39	565412
A911_02970	96.0168	60.7951	76.4064	1.72854	81.3211	52.2575	63.8259	1.64923	7.53446e-06	1.07664	0.871798	0.383319	1	0.453851	6.38259e-05	1.64923	6.60246	4.04412e-11	6.70111e-08	9.10477e-11	5.62914e-05	1.53183	5.95638	2.57894e-09	4.2733e-06	9.89189e-09	91.1633	85.7907	1371	396	396	91.1633	567339	568709	110.527	103.73	1371	1532	1532	110.527	567339	568709	112.936	105.408	1371	1629	1629	112.936	567339
A911_02975	88.6522	41.841	64.3408	1.47574	73.1855	31.1371	53.0563	1.4184	5.30563e-05	1.4184	4.3855	1.1572e-05	0.0191749	2.91303e-05	2.92836e-05	1.23093	3.0158	0.00256304	1	0.00371562	-2.37727e-05	-1.1523	-1.90259	0.0570937	1	0.0860038	131.441	123.694	1179	491	491	131.441	568712	569890	139.013	130.464	1179	1657	1657	139.013	568712	569890	135.278	126.26	1179	1678	1678	135.278	568712
A911_02980	96.5352	43.482	67.3332	1.32009	77.4485	29.7845	53.0691	1.2691	5.30691e-05	1.2691	3.89992	9.62261e-05	0.159447	0.000219321	2.63547e-05	1.13364	2.22556	0.0260439	1	0.034277	-2.67145e-05	-1.11949	-1.91822	0.0550829	1	0.08343	205.729	193.605	1011	659	659	205.729	569877	570887	202.519	190.065	1011	2070	2070	202.519	569877	570887	222.816	207.963	1011	2370	2370	222.816	569877
A911_02985	68.7132	35.4251	-48.7401	-1.3624	61.044	34.6061	-44.8941	-1.37324	1.36739e-05	1.09025	1.331	0.18319	1	0.237888	-3.12202e-05	-1.25956	-3.28029	0.00103702	1	0.00155085	-4.48941e-05	-1.37324	-4.60266	4.17143e-06	0.00691206	1.18764e-05	151.506	142.577	1377	661	661	151.506	570888	572264	162.267	152.288	1377	2259	2259	162.267	570888	572264	171.047	159.645	1377	2478	2478	171.047	570888
A911_02990	949.71	775.855	-870.498	-2.05973	931.244	762.671	-851.609	-2.159	-0.00042776	-1.3692	-7.03491	1.99415e-12	3.30431e-09	9.15323e-12	-0.000851609	-2.159	-22.8455	1.64024e-115	2.71788e-112	6.05318e-115	-0.000423849	-1.57684	-7.49645	6.55824e-14	1.0867e-10	3.79965e-13	1726.51	1624.76	504	2757	2757	1726.51	572307	572810	1625.57	1525.6	504	8283	8283	1625.57	572307	572810	1723.71	1608.81	504	9140	9140	1723.71	572307
A911_02995	13.7718	9.28856	10.832	1.47229	12.1289	7.92745	9.52013	1.4603	-5.09311e-06	-1.24625	-1.29425	0.195578	1	0.250831	4.42702e-06	1.17175	1.02487	0.305424	1	0.348545	9.52013e-06	1.4603	2.31161	0.0207992	1	0.0351318	24.0833	22.664	996	76	76	24.0833	572990	573985	31.4809	29.5449	996	317	317	31.4809	572990	573985	26.9116	25.1176	996	282	282	26.9116	572990
A911_03000	9.08438	6.18656	6.97304	1.53652	8.1943	4.88889	6.13445	1.52304	-2.73132e-06	-1.23288	-0.924453	0.35525	1	0.425018	3.40312e-06	1.23535	1.03679	0.299835	1	0.343113	6.13445e-06	1.52304	1.95325	0.0507898	1	0.0779247	13.1076	12.3352	915	38	38	13.1076	573995	574909	16.7555	15.7251	915	155	155	16.7555	573995	574909	16.4129	15.3188	915	158	158	16.4129	573995
A911_03005	17.8958	11.9857	14.4682	1.89059	15.6164	10.4062	12.2442	1.80379	3.63909e-07	1.02389	0.113519	0.909619	1	0.933853	1.22442e-05	1.80379	3.24512	0.00117402	1	0.00174159	1.18803e-05	1.76171	3.13534	0.00171654	1	0.00345184	16.2301	15.2736	1089	56	56	16.2301	574906	575994	16.6215	15.5993	1089	183	183	16.6215	574906	575994	15.8852	14.8263	1089	182	182	15.8852	574906
A911_03010	19.1033	11.6213	13.2976	1.66845	16.2915	10.5013	11.7431	1.6545	-7.15819e-07	-1.0399	-0.204941	0.837618	1	0.873464	1.10273e-05	1.59103	2.74706	0.00601318	1	0.00843845	1.17431e-05	1.6545	2.94729	0.00320579	1	0.00618392	15.7596	14.8308	741	37	37	15.7596	575991	576731	22.0249	20.6704	741	165	165	22.0249	575991	576731	21.9345	20.4723	741	171	171	21.9345	575991
A911_03015	24.9002	5.41987	-8.77877	-1.17271	24.2933	4.52265	-10.059	-1.21959	-1.0059e-05	-1.21959	-1.60243	0.109061	1	0.150094	-4.49464e-06	-1.08749	-0.699735	0.484093	1	0.528768	5.56433e-06	1.12147	0.977684	0.32823	1	0.409855	50.8068	47.8126	1230	198	198	50.8068	576793	578022	58.6232	55.0181	1230	729	729	58.6232	576793	578022	69.3937	64.7678	1230	898	898	69.3937	576793
A911_03020	60.5382	30.9984	48.8854	1.42488	52.1403	30.0707	42.8725	1.41327	-2.48827e-05	-1.23986	-2.81984	0.00480484	1	0.00858859	1.79898e-05	1.13987	1.874	0.0609298	1	0.0767762	4.28725e-05	1.41327	4.69345	2.6864e-06	0.00445136	7.86459e-06	122.701	115.469	1317	512	512	122.701	578112	579428	144.424	135.543	1317	1923	1923	144.424	578112	579428	144.487	134.855	1317	2002	2002	144.487	578112
A911_03025	32.1493	17.2448	23.4901	1.62997	28.6415	15.0121	20.7208	1.61603	-6.70341e-06	-1.19929	-1.34996	0.177029	1	0.231156	1.40174e-05	1.34749	2.49502	0.0125952	1	0.0171348	2.07208e-05	1.61603	3.82608	0.000130199	0.21574	0.000313121	40.9135	38.5023	648	84	84	40.9135	579404	580051	45.1819	42.4033	648	296	296	45.1819	579404	580051	42.9775	40.1126	648	293	293	42.9775	579404
A911_03030	92.3073	41.2174	-63.6874	-1.25231	83.1396	40.5137	-59.2631	-1.26253	2.7547e-05	1.107	2.04887	0.0404752	1	0.0609703	-3.17161e-05	-1.1405	-2.31684	0.0205124	1	0.0273004	-5.92631e-05	-1.26253	-4.22687	2.3697e-05	0.0392659	6.20314e-05	264.987	249.37	1521	1277	1277	264.987	580093	581613	279.892	262.679	1521	4304	4304	279.892	580093	581613	278.899	260.307	1521	4463	4463	278.899	580093
A911_03035	45.5449	33.8943	36.3913	1.32242	36.2282	24.8444	28.7363	1.27152	2.87363e-05	1.27152	3.21029	0.00132601	1	0.00258494	2.61951e-05	1.24751	2.94199	0.00326115	1	0.00470298	-2.54121e-06	-1.01925	-0.269587	0.787478	1	0.834823	111.115	104.566	2190	771	771	111.115	581594	583783	118.468	111.183	2190	2623	2623	118.468	581594	583783	109.025	101.757	2190	2512	2512	109.025	581594
A911_03040	466.705	347.891	-402.628	-1.80943	455.062	352.313	-398.888	-1.89654	-0.000316889	-1.6014	-11.9486	6.61203e-33	1.09561e-29	4.95753e-32	-0.000398888	-1.89654	-16.43	1.17018e-60	1.93898e-57	3.9571e-60	-8.19987e-05	-1.1843	-4.0475	5.17674e-05	0.0857786	0.000129968	863.284	812.407	744	2035	2035	863.284	583861	584604	890.072	835.335	744	6695	6695	890.072	583861	584604	946.788	883.674	744	7411	7411	946.788	583861
A911_03045	403.723	349.127	-382.299	-1.87218	395.974	348.378	-377.327	-1.96232	-0.000309116	-1.67154	-13.6631	1.6893e-42	2.79917e-39	1.41372e-41	-0.000377327	-1.96232	-19.1824	5.22369e-82	8.65566e-79	1.85346e-81	-6.8211e-05	-1.17396	-3.47085	0.000518824	0.859692	0.0011282	808.072	760.45	282	722	722	808.072	584604	584885	825.667	774.89	282	2354	2354	825.667	584604	584885	828.142	772.937	282	2457	2457	828.142	584604
A911_03050	292.524	148.433	-229.381	-1.57338	286.683	158.844	-232.235	-1.64907	-0.000205637	-1.53496	-6.04427	1.50098e-09	2.48712e-06	5.5516e-09	-0.000232235	-1.64907	-6.83727	8.07285e-12	1.33767e-08	1.86826e-11	-2.65973e-05	-1.07434	-1.67425	0.0940811	1	0.134664	560.136	527.125	1092	1938	1938	560.136	584869	585960	650.534	610.528	1092	7182	7182	650.534	584869	585960	677.618	632.447	1092	7785	7785	677.618	584869
A911_03055	222.931	163.513	-190.911	-1.41301	227.936	176.521	-195.545	-1.46908	-0.000195545	-1.46908	-10.5598	4.57947e-26	7.58818e-23	3.21533e-25	-0.000184376	-1.43075	-9.90306	4.03889e-23	6.69244e-20	1.17411e-22	1.11692e-05	1.02679	0.665684	0.505613	1	0.587518	632.531	595.254	975	1954	1954	632.531	585957	586931	677.976	636.282	975	6683	6683	677.976	585957	586931	648.967	605.706	975	6657	6657	648.967	585957
A911_03060	120.153	21.0138	-46.7581	-1.30104	111.154	21.4804	-50.4232	-1.36299	-4.21316e-05	-1.28621	-1.18991	0.23408	1	0.293619	-5.04232e-05	-1.36299	-1.42567	0.153965	1	0.184735	-8.29164e-06	-1.05969	-0.849106	0.395823	1	0.481039	128.077	120.529	345	140	140	128.077	586931	587275	229.934	215.793	345	802	802	229.934	586931	587275	248.23	231.683	345	901	901	248.23	586931
A911_03065	0.185605	0.0786604	-0.0936358	-1.74411	0.167178	0.0705795	-0.0854163	-1.75855	7.05951e-08	1.55401	0.214336	0.830285	1	0.867454	-1.48212e-08	-1.13162	-0.0523975	0.958212	1	0.974084	-8.54163e-08	-1.75855	-0.26545	0.790663	1	0.836074	0.183927	0.173087	3432	2	2	0.183927	587635	591066	0.0576408	0.0540961	3432	2	2	0.0576408	587635	591066	0.16617	0.155093	3432	6	6	0.16617	587635
A911_03075	44.4476	20.8977	26.0588	1.24548	35.0287	19.1814	19.6932	1.1979	1.96932e-05	1.1979	2.30657	0.0210788	1	0.0334876	1.83971e-05	1.18488	1.89942	0.0575091	1	0.0726315	-1.29612e-06	-1.01099	-0.12937	0.897065	1	0.925552	96.3845	90.7042	966	295	295	96.3845	591298	592263	105.874	99.3634	966	1034	1034	105.874	591298	592263	116.204	108.458	966	1181	1181	116.204	591298
A911_03080	21.8682	11.7782	-3.69149	-1.04325	16.0323	14.1963	-5.23863	-1.06863	-1.32734e-06	-1.01654	-0.180742	0.85657	1	0.889866	-5.23863e-06	-1.06863	-0.722115	0.470224	1	0.515318	-3.91129e-06	-1.05124	-0.541428	0.588212	1	0.664395	75.8463	71.3763	1935	465	465	75.8463	592256	594190	92.1642	86.4963	1935	1803	1803	92.1642	592256	594190	93.0354	86.8334	1935	1894	1894	93.0354	592256
A911_03085	723.556	422.025	-527.563	-1.5206	715.66	383.014	-538.777	-1.59453	-6.61387e-05	-1.04797	-1.22776	0.219539	1	0.277057	-0.000538777	-1.59453	-7.17022	7.48874e-13	1.24088e-09	1.80887e-12	-0.000472638	-1.52155	-7.81012	5.71456e-15	9.46903e-12	3.45585e-14	1547.55	1456.34	1023	5016	5016	1547.55	594309	595331	1624.26	1524.37	1023	16799	16799	1624.26	594309	595331	1451.01	1354.28	1023	15617	15617	1451.01	594309
A911_03090	314.806	174.242	211.446	1.4565	280.254	144.423	-182.274	-1.42806	0.00017376	1.40007	6.09134	1.11979e-09	1.85548e-06	4.20745e-09	-8.51436e-06	-1.02	-0.236395	0.813126	1	0.844733	-0.000182274	-1.42806	-4.72502	2.30094e-06	0.00381265	6.78408e-06	448.51	422.078	1083	1539	1539	448.51	595335	596417	499.855	469.116	1083	5473	5473	499.855	595335	596417	441.194	411.783	1083	5027	5027	441.194	595335
A911_03095	137.385	94.3514	111.909	1.75534	116.08	77.0277	93.6579	1.67419	8.69181e-05	1.62567	6.85025	7.37255e-12	1.22163e-08	3.25768e-11	9.36579e-05	1.67419	6.93958	3.93308e-12	6.51711e-09	9.25725e-12	6.73974e-06	1.02984	0.514381	0.606986	1	0.678203	136.197	128.17	774	334	334	136.197	596407	597180	167.664	157.353	774	1312	1312	167.664	596407	597180	140.609	131.236	774	1145	1145	140.609	596407
A911_03100	153.493	94.5522	111.102	2.15219	133.608	79.5283	95.189	2.05323	7.42069e-05	1.82107	4.31558	1.59185e-05	0.026377	3.92515e-05	9.5189e-05	2.05323	4.98661	6.14497e-07	0.00101822	1.13262e-06	2.09821e-05	1.12748	1.11329	0.265582	1	0.341669	70.6854	66.5196	384	86	86	70.6854	597177	597560	114.882	107.817	384	446	446	114.882	597177	597560	103.713	96.799	384	419	419	103.713	597177
A911_03105	161.849	115.921	143.3	2.88532	141.563	100.775	124.85	2.75172	8.80935e-05	2.236	10.0477	0	0	0	0.00012485	2.75172	11.4962	0	0	0	3.67569e-05	1.23064	3.02857	0.00245711	1	0.00481258	74.3265	69.9461	879	207	207	74.3265	597550	598428	81.3573	76.3541	879	723	723	81.3573	597550	598428	72.3413	67.5189	879	669	669	72.3413	597550
A911_03110	154.257	68.6492	-97.9293	-1.27484	136.882	63.2279	-90.7685	-1.28484	6.01383e-05	1.17217	2.51184	0.0120105	1	0.0200215	-3.06302e-05	-1.09612	-1.3221	0.186134	1	0.220146	-9.07685e-05	-1.28484	-4.32862	1.50049e-05	0.0248631	4.00372e-05	339.068	319.085	498	535	535	339.068	598604	599101	407.365	382.313	498	2051	2051	407.365	598604	599101	371.227	346.48	498	1945	1945	371.227	598604
A911_03115	665.064	568.277	-536.271	-1.66489	655.253	522.102	-537.496	-1.74512	-8.75798e-05	-1.07477	-0.976225	0.328953	1	0.397865	-0.000537496	-1.74512	-7.671	1.70702e-14	2.82854e-11	4.34492e-14	-0.000449916	-1.62371	-7.33293	2.25217e-13	3.73184e-10	1.22758e-12	1194.97	1124.55	519	1965	1965	1194.97	599142	599660	1430.12	1342.17	519	7504	7504	1430.12	599142	599660	1403.4	1309.84	519	7663	7663	1403.4	599142
A911_03135	400.228	333.424	360.826	2.84769	348.879	289.183	314.342	2.7171	0.000148063	1.80879	10.5193	0	0	0	0.000314342	2.7171	19.7432	0	0	0	0.000166279	1.50216	10.0077	0	0	0	174.791	164.49	1524	844	844	174.791	602947	604470	202.691	190.226	1524	3123	3123	202.691	602947	604470	208.373	194.482	1524	3341	3341	208.373	602947
A911_03140	167.029	119.288	142.387	1.30223	145.349	97.7809	123.935	1.29173	-3.48258e-05	-1.08198	-1.76636	0.0773348	1	0.109712	8.91091e-05	1.19386	4.29725	1.72934e-05	0.0286552	2.96638e-05	0.000123935	1.29173	6.8813	5.93126e-12	9.82809e-09	2.95138e-11	461.639	434.433	1245	1821	1821	461.639	604576	605820	485.898	456.017	1245	6116	6116	485.898	604576	605820	523.42	488.528	1245	6856	6856	523.42	604576
A911_03145	196.807	164.053	179.044	1.74491	165.954	146.995	158.375	1.73073	-1.84853e-05	-1.08529	-1.33901	0.180567	1	0.234874	0.00013989	1.59472	8.9676	0	0	0	0.000158375	1.73073	11.2775	0	0	0	230.138	216.575	816	595	595	230.138	605811	606626	270.916	254.255	816	2235	2235	270.916	605811	606626	251.601	234.829	816	2160	2160	251.601	605811
A911_03150	232.205	114.786	173.761	1.66273	196.306	96.8397	144.111	1.58637	3.91081e-05	1.15913	1.82257	0.0683687	1	0.0979991	0.000144111	1.58637	6.52415	6.83915e-11	1.13325e-07	1.51504e-10	0.000105003	1.36859	5.03671	4.73623e-07	0.000784793	1.50056e-06	227.9	214.469	1119	808	808	227.9	606626	607744	272.162	255.424	1119	3079	3079	272.162	606626	607744	286.507	267.408	1119	3373	3373	286.507	606626
A911_03155	390.596	297.526	344.067	1.96038	332.818	253.808	292.287	1.87026	9.88572e-05	1.29434	4.21534	2.49403e-05	0.041326	6.05054e-05	0.000292287	1.87026	15.0211	0	0	0	0.000193429	1.44495	7.96431	1.55431e-15	2.5755e-12	9.71885e-15	329.341	309.931	828	864	864	329.341	607704	608531	369.605	346.875	828	3094	3094	369.605	607704	608531	375.835	350.781	828	3274	3274	375.835	607704
A911_03160	278.188	185.7	240.107	2.13328	238.204	159.157	205.53	2.03462	6.03828e-05	1.30396	4.88923	1.01233e-06	0.00167744	2.82873e-06	0.00020553	2.03462	8.2851	2.22045e-16	3.67928e-13	6.02173e-16	0.000145147	1.56034	5.75766	8.52958e-09	1.41335e-05	3.16186e-08	210.412	198.012	489	326	326	210.412	608537	609025	211.578	198.566	489	1046	1046	211.578	608537	609025	213.618	199.378	489	1099	1099	213.618	608537
A911_03165	312.167	206.962	249.414	3.02173	273.53	180.442	217.732	2.88274	9.53092e-05	1.82414	5.72509	1.03385e-08	1.71309e-05	3.51043e-08	0.000217732	2.88274	9.77345	0	0	0	0.000122423	1.58032	4.76072	1.92904e-06	0.00319642	5.75931e-06	107.041	100.733	516	175	175	107.041	609016	609531	132.457	124.311	516	691	691	132.457	609016	609531	130.601	121.895	516	709	709	130.601	609016
A911_03170	720.959	613.976	655.957	3.06233	628.655	538.176	572.936	2.92119	0.000228565	1.76643	13.786	0	0	0	0.000572936	2.92119	21.1305	0	0	0	0.00034437	1.65372	12.0902	0	0	0	310.836	292.517	462	455	455	310.836	609513	609974	322.212	302.397	462	1505	1505	322.212	609513	609974	321.151	299.743	462	1561	1561	321.151	609513
A911_03180	203.184	126.64	167.866	4.10852	179.388	110.324	147.859	3.92205	6.8864e-05	2.36092	7.43732	1.02807e-13	1.70351e-10	5.06996e-13	0.000147859	3.92205	9.82515	0	0	0	7.89951e-05	1.66124	5.32133	1.03018e-07	0.000170701	3.51962e-07	41.6658	39.2103	303	40	40	41.6658	610755	611057	53.2099	49.9376	303	163	163	53.2099	610755	611057	67.1305	62.6555	303	214	214	67.1305	610755
A911_03185	448.876	392.978	420.049	4.52531	395.561	348.315	370.562	4.31756	0.000142715	2.2777	12.9202	0	0	0	0.000370562	4.31756	26.3411	0	0	0	0.000227847	1.89558	14.543	0	0	0	107.478	101.144	1806	615	615	107.478	611058	612863	122.352	114.828	1806	2234	2234	122.352	611058	612863	127.627	119.119	1806	2425	2425	127.627	611058
A911_03190	585.046	397.179	-494.397	-1.8699	564.39	394.187	-484.27	-1.94529	-0.00048427	-1.94529	-13.1586	1.52107e-39	2.52041e-36	1.2355e-38	-0.000434695	-1.77366	-12.2337	2.05535e-34	3.40572e-31	6.37775e-34	4.95746e-05	1.09677	2.29591	0.0216809	1	0.0365465	1069.33	1006.31	1791	6068	6068	1069.33	612984	614774	1116.53	1047.86	1791	20217	20217	1116.53	612984	614774	1002.34	935.525	1791	18887	18887	1002.34	612984
A911_03195	557.236	449.975	-513.214	-4.8183	528.939	429.514	-486.923	-5.04985	-0.000347102	-2.33474	-10.4172	2.07072e-25	3.43119e-22	1.43564e-24	-0.000486923	-5.04985	-17.6457	1.10706e-69	1.8344e-66	3.8457e-69	-0.000139821	-2.16292	-6.75125	1.46598e-11	2.42914e-08	7.04097e-11	590.21	555.427	1554	2906	2906	590.21	614790	616343	687.862	645.561	1554	10807	10807	687.862	614790	616343	664.795	620.478	1554	10869	10869	664.795	614790
A911_03210	29.661	18.1348	20.7043	1.7254	25.3927	15.094	17.2729	1.64531	1.65839e-05	1.61957	3.43036	0.000602774	0.998797	0.00123156	1.72729e-05	1.64531	3.55547	0.000377311	0.625204	0.000593172	6.89046e-07	1.01589	0.127669	0.898411	1	0.925788	31.0444	29.2149	549	54	54	31.0444	618163	618711	27.7457	26.0394	549	154	154	27.7457	618163	618711	26.8354	25.0465	549	155	155	26.8354	618163
A911_03215	57.5232	23.8171	35.6605	1.68666	49.3407	19.6128	29.6463	1.60909	2.54162e-05	1.52218	3.66535	0.000247001	0.409281	0.000530256	2.96463e-05	1.60909	3.2671	0.00108656	1	0.00161909	4.23016e-06	1.0571	0.462519	0.643709	1	0.712812	41.7394	39.2795	1104	146	146	41.7394	618704	619807	54.7419	51.3754	1104	611	611	54.7419	618704	619807	59.3197	55.3654	1104	689	689	59.3197	618704
A911_03230	499.39	173.143	290.035	1.22058	396.484	116.879	202.929	1.16461	0.000163336	1.1325	1.9852	0.0471224	1	0.0700285	0.000202929	1.16461	2.72353	0.00645883	1	0.00903147	3.95929e-05	1.02836	0.516506	0.605501	1	0.677458	1201.44	1130.64	543	2067	2067	1201.44	621985	622527	1413.73	1326.79	543	7761	7761	1413.73	621985	622527	1329.47	1240.84	543	7595	7595	1329.47	621985
A911_03240	392.998	153.95	-243.062	-1.13951	346.174	184.208	-232.299	-1.14907	0.000130778	1.07879	1.7754	0.075832	1	0.107857	-0.000101521	-1.06515	-1.91709	0.0552268	1	0.069909	-0.000232299	-1.14907	-3.84035	0.000122861	0.20358	0.000295901	1685.88	1586.53	1221	6522	6522	1685.88	622983	624203	1864.33	1749.68	1221	23014	23014	1864.33	622983	624203	1760.86	1643.48	1221	22620	22620	1760.86	622983
A911_03245	2.44665	1.53351	-2.06354	-1.79769e+308	2.30246	1.43921	-1.93492	-1.79769e+308	-1.93492e-06	-1.79769e+308	-2.40931	0.0159828	1	0.0258627	-1.74812e-06	-10.358	-2.07868	0.0376472	1	0.0485837	1.86805e-07	1.79769e+308	0.748609	0.454093	1	0.538606	2.44665	2.30246	129	1	1	2.44665	624200	624328	1.53351	1.43921	129	2	2	1.53351	624200	624328	2.21045	2.0631	129	3	3	2.21045	624200
A911_03250	80.6969	49.4542	-62.5276	-1.66089	79.544	47.1514	-62.0287	-1.72696	-6.20287e-05	-1.72696	-7.04367	1.87265e-12	3.10298e-09	8.61938e-12	-2.20147e-05	-1.17564	-2.30921	0.0209319	1	0.0278141	4.0014e-05	1.46895	4.77527	1.79472e-06	0.00297386	5.3972e-06	170.545	160.494	285	154	154	170.545	624320	624604	146.459	137.452	285	422	422	146.459	624320	624604	154.413	144.12	285	463	463	154.413	624320
A911_03255	112.506	53.3643	75.1107	1.79253	100.279	51.4549	66.4151	1.77675	-5.16854e-05	-1.60448	-5.99931	1.98169e-09	3.28366e-06	7.23273e-09	1.47297e-05	1.10737	1.0265	0.304655	1	0.348147	6.64151e-05	1.77675	4.83506	1.33109e-06	0.00220562	4.02486e-06	137.696	129.581	408	178	178	137.696	624601	625008	156.125	146.524	408	644	644	156.125	624601	625008	145.137	135.462	408	623	623	145.137	624601
A911_03260	120.004	84.3788	89.9416	1.39374	106.725	86.5178	78.746	1.38227	-7.12414e-05	-1.34584	-2.85666	0.00428127	1	0.00772774	7.5046e-06	1.02707	0.292266	0.770083	1	0.803103	7.8746e-05	1.38227	5.95805	2.55284e-09	4.23005e-06	9.81451e-09	244.615	230.199	729	565	565	244.615	625001	625729	321.293	301.535	729	2368	2368	321.293	625001	625729	321.394	299.97	729	2465	2465	321.394	625001
A911_03265	80.4693	8.24452	34.456	1.12977	60.928	13.864	19.4141	1.07801	9.69109e-06	1.03894	0.469551	0.638676	1	0.699462	1.94141e-05	1.07801	0.93709	0.348713	1	0.393168	9.72297e-06	1.0376	0.733782	0.463082	1	0.54809	226.054	212.732	1251	896	896	226.054	625729	626979	277.759	260.678	1251	3513	3513	277.759	625729	626979	292.746	273.231	1251	3853	3853	292.746	625729
A911_03270	2278.6	1949.44	-2136.54	-8.19762	2138.16	1848.39	-2015.71	-8.59073	-0.00112622	-1.97505	-3.42685	0.000610639	1	0.00124303	-0.00201571	-8.59073	-26.4016	1.36442e-153	2.26084e-150	5.16174e-153	-0.000889489	-4.34962	-2.77925	0.00544841	1	0.0102591	2269.79	2136.03	1425	10248	10248	2269.79	627143	628567	2469.81	2317.92	1425	35582	35582	2469.81	627143	628567	2560.53	2389.84	1425	38388	38388	2560.53	627143
A911_03290	25.0098	20.577	22.5977	3.09501	22.1564	18.3034	20.136	3.07115	-2.43744e-06	-1.25071	-0.902519	0.366781	1	0.436294	1.76986e-05	2.45552	4.7292	2.25408e-06	0.00373501	4.03784e-06	2.0136e-05	3.07115	5.54371	2.96153e-08	4.90726e-05	1.05988e-07	14.6548	13.7911	2046	95	95	14.6548	630614	632659	12.7628	11.9779	2046	264	264	12.7628	630614	632659	11.4747	10.7098	2046	247	247	11.4747	630614
A911_03305	19.4921	8.95753	14.3589	1.89829	16.7197	7.4018	12.152	1.81103	3.84719e-06	1.25676	1.14593	0.251822	1	0.314446	1.2152e-05	1.81103	3.24321	0.00118192	1	0.00175017	8.3048e-06	1.44103	2.12166	0.033866	1	0.0539058	14.9549	14.0736	1815	86	86	14.9549	633261	635075	14.9321	14.0138	1815	274	274	14.9321	633261	635075	18.0672	16.8628	1815	345	345	18.0672	633261
A911_03310	188.571	137.273	-165.392	-3.54262	178.214	132.48	-157.834	-3.71297	-0.000110667	-2.05052	-8.26372	1.41242e-16	2.34039e-13	8.57285e-16	-0.000157834	-3.71297	-12.339	5.59624e-35	9.27298e-32	1.74632e-34	-4.71672e-05	-1.81074	-6.38897	1.67015e-10	2.76744e-07	7.18816e-10	205.456	193.347	1974	1285	1285	205.456	635177	637150	234.903	220.457	1974	4688	4688	234.903	635177	637150	250.961	234.232	1974	5212	5212	250.961	635177
A911_03315	405.384	132.136	-270.144	-1.23921	420.539	158.543	-301.83	-1.29875	-0.000215756	-1.19679	-5.78337	7.32245e-09	1.21333e-05	2.51207e-08	-0.00030183	-1.29875	-4.87002	1.11589e-06	0.00184902	2.023e-06	-8.60741e-05	-1.08519	-1.52648	0.126891	1	0.177733	1425.06	1341.08	231	1043	1043	1425.06	637304	637534	1329.95	1248.17	231	3106	3106	1329.95	637304	637534	1443.43	1347.21	231	3508	3508	1443.43	637304
A911_03320	153.662	58.6265	-44.0232	-1.07365	163.303	38.5973	-62.5985	-1.11614	-6.25985e-05	-1.11614	-1.54405	0.122577	1	0.16662	-5.82402e-05	-1.10719	-1.33834	0.180787	1	0.214588	4.35826e-06	1.00809	0.176575	0.859842	1	0.897203	567.593	534.143	243	437	437	567.593	637524	637766	643.536	603.96	243	1581	1581	643.536	637524	637766	714.239	666.626	243	1826	1826	714.239	637524
A911_03325	79.8932	27.7139	42.2042	1.25125	64.0216	28.5613	30.8046	1.19602	-2.98912e-07	-1.0019	-0.0224728	0.982071	1	0.995196	3.05057e-05	1.19375	1.83165	0.0670036	1	0.0837924	3.08046e-05	1.19602	2.15038	0.0315256	1	0.0507164	151.324	142.406	438	210	210	151.324	637763	638200	160.562	150.688	438	711	711	160.562	637763	638200	192.052	179.249	438	885	885	192.052	637763
A911_03330	135.955	66.4456	102.077	1.88137	116.858	55.0749	86.3056	1.79507	4.16846e-05	1.38401	3.34108	0.00083454	1	0.00167413	8.63056e-05	1.79507	6.14287	8.10461e-10	1.34293e-06	1.72614e-09	4.4621e-05	1.29701	3.74615	0.000179573	0.297553	0.00041674	93.63	88.112	1854	550	550	93.63	638182	640035	124.573	116.912	1854	2335	2335	124.573	638182	640035	129.245	120.629	1854	2521	2521	129.245	638182
A911_03335	62.8522	45.4207	48.6168	1.29338	48.5585	36.5954	36.8319	1.23782	-4.6366e-07	-1.00299	-0.0453648	0.963817	1	0.982192	3.63682e-05	1.23412	3.36605	0.000762542	1	0.00116562	3.68319e-05	1.23782	3.42704	0.000610214	1	0.00132001	156.485	147.263	1311	650	650	156.485	640128	641438	158.666	148.909	1311	2103	2103	158.666	640128	641438	181.978	169.847	1311	2510	2510	181.978	640128
A911_03350	1983.92	1673.59	-1790.09	-2.01976	1912.61	1660.69	-1753.97	-2.11713	-0.00139734	-1.72525	-19.6987	2.23481e-86	3.70308e-83	1.98025e-85	-0.00175397	-2.11713	-25.102	4.8521e-139	8.03994e-136	1.81899e-138	-0.000356632	-1.22714	-10.3182	5.83249e-25	9.66443e-22	4.25746e-24	3449.33	3246.05	1503	16426	16426	3449.33	643481	644983	3485.07	3270.75	1503	52957	52957	3485.07	643481	644983	3702.12	3455.33	1503	58541	58541	3702.12	643481
A911_03355	2663.14	2305.9	-2503.1	-2.21847	2567.91	2249.7	-2435.51	-2.3254	-0.00208893	-1.9564	-29.3401	3.34941e-189	5.54997e-186	3.13557e-188	-0.00243551	-2.3254	-32.632	1.53546e-233	2.54425e-230	5.97242e-233	-0.000346581	-1.18861	-7.83972	4.51617e-15	7.48329e-12	2.74113e-14	4611.58	4339.8	1191	17402	17402	4611.58	644997	646187	4412.65	4141.29	1191	53133	53133	4412.65	644997	646187	4648	4338.16	1191	58241	58241	4648	644997
A911_03370	106.482	11.4604	9.066	1.02608	97.1129	13.2351	-10.3971	-1.03296	-4.15035e-06	-1.0129	-0.138833	0.889582	1	0.917261	-1.03971e-05	-1.03296	-0.348198	0.727692	1	0.766064	-6.24676e-06	-1.0198	-0.428732	0.668119	1	0.731434	293.807	276.492	492	458	458	293.807	650117	650608	348.804	327.354	492	1735	1735	348.804	650117	650608	400.289	373.605	492	2072	2072	400.289	650117
A911_03375	59.6655	39.6022	48.652	1.56932	51.889	35.1913	42.9111	1.557	-1.83845e-05	-1.23864	-2.42483	0.0153156	1	0.0249047	2.45267e-05	1.25703	2.89484	0.0037935	1	0.00540949	4.29111e-05	1.557	5.29578	1.18512e-07	0.000196375	4.04064e-07	94.7863	89.2002	939	282	282	94.7863	650596	651534	106.601	100.046	939	1012	1012	106.601	650596	651534	103.957	97.0271	939	1027	1027	103.957	650596
A911_03380	115.871	43.251	-72.6202	-1.26743	118.809	54.1295	-79.7349	-1.32827	-3.86371e-05	-1.13605	-2.1134	0.0345664	1	0.0528869	-7.97349e-05	-1.32827	-4.45358	8.44534e-06	0.0139939	1.46995e-05	-4.10978e-05	-1.1692	-3.10154	0.00192517	1	0.00382955	321.369	302.43	933	950	950	321.369	651534	652466	332.886	312.414	933	3140	3140	332.886	651534	652466	378.262	353.046	933	3713	3713	378.262	651534
A911_03385	126.743	92.3622	75.5714	1.15616	127.847	69.3635	-75.1438	-1.17224	-7.51438e-05	-1.17224	-2.58778	0.00965974	1	0.0164166	-1.10628e-05	-1.02211	-0.307665	0.758337	1	0.793787	6.4081e-05	1.14688	2.35497	0.0185241	1	0.0315787	490.468	461.563	1491	2317	2317	490.468	652631	654121	555.325	521.174	1491	8371	8371	555.325	652631	654121	590.887	551.497	1491	9269	9269	590.887	652631
A911_03390	128.582	99.2684	-107.319	-1.1703	140.222	107.729	-123.262	-1.21692	-0.000123262	-1.21692	-6.01708	1.77604e-09	2.9429e-06	6.51085e-09	-5.87834e-05	-1.09291	-2.79885	0.00512855	1	0.00726325	6.44782e-05	1.11347	3.22359	0.00126594	1	0.00259291	719.099	676.719	1383	3151	3151	719.099	654124	655506	753.674	707.325	1383	10538	10538	753.674	654124	655506	739.776	690.462	1383	10764	10764	739.776	654124
A911_03395	286.84	197.073	-226.405	-1.15715	328.09	154.845	-263.84	-1.2031	-0.00026384	-1.2031	-4.83053	1.36173e-06	0.00225639	3.77955e-06	-0.000129222	-1.09013	-2.34832	0.0188584	1	0.025241	0.000134618	1.10363	4.46336	8.06872e-06	0.0133699	2.20261e-05	1553.7	1462.14	1113	5479	5479	1553.7	655522	656634	1725.49	1619.38	1113	19416	19416	1725.49	655522	656634	1721.99	1607.2	1113	20164	20164	1721.99	655522
A911_03400	865.217	289.871	377.855	1.71082	754.458	240.75	319.538	1.64106	0.000319538	1.64106	1.49803	0.134124	1	0.18054	0.000172521	1.34612	2.75881	0.0058012	1	0.00816009	-0.000147016	-1.21911	-0.688586	0.491084	1	0.574665	600.956	565.539	813	1548	1548	600.956	656790	657602	443.582	416.303	813	3646	3646	443.582	656790	657602	550.187	513.511	813	4706	4706	550.187	656790
A911_03410	653.352	439.008	-556.074	-2.44314	623.742	433.012	-537.775	-2.55988	-0.000384506	-1.77207	-4.81571	1.46683e-06	0.00243054	4.04415e-06	-0.000537775	-2.55988	-12.1242	7.87327e-34	1.3046e-30	2.43396e-33	-0.000153269	-1.44458	-1.98858	0.0467479	1	0.0722272	866.131	815.086	1431	3927	3927	866.131	658489	659919	961.537	902.405	1431	13911	13911	961.537	658489	659919	996.523	930.093	1431	15003	15003	996.523	658489
A911_03415	391.629	297.95	-340.709	-1.54334	391.42	308.857	-346.607	-1.61804	-0.000223275	-1.32636	-9.69761	3.08752e-22	5.11601e-19	2.04641e-21	-0.000346607	-1.61804	-13.6959	1.07597e-42	1.78289e-39	3.48902e-42	-0.000123332	-1.21992	-5.18331	2.17987e-07	0.000361205	7.16676e-07	960.006	903.429	696	2117	2117	960.006	660122	660817	979.168	918.952	696	6890	6890	979.168	660122	660817	964.15	899.878	696	7060	7060	964.15	660122
A911_03420	216.162	110.75	-141.804	-1.27249	218.688	108.123	-155.428	-1.33397	-4.5256e-05	-1.07863	-2.25066	0.0244068	1	0.0382612	-0.000155428	-1.33397	-6.57672	4.80978e-11	7.96981e-08	1.077e-10	-0.000110172	-1.23673	-4.75124	2.02177e-06	0.00335008	6.0145e-06	634.509	597.114	1254	2521	2521	634.509	660814	662067	658.464	617.971	1254	8348	8348	658.464	660814	662067	693.617	647.38	1254	9151	9151	693.617	660814
A911_03425	228.493	125.67	-161.299	-1.44274	228.184	113.081	-166.889	-1.51221	-5.81924e-05	-1.13392	-1.56365	0.117901	1	0.160924	-0.000166889	-1.51221	-4.512	6.42218e-06	0.0106416	1.12371e-05	-0.000108697	-1.33361	-6.58304	4.60956e-11	7.63804e-08	2.09261e-10	448.879	422.425	495	704	704	448.879	662068	662562	566.694	531.844	495	2836	2836	566.694	662068	662562	561.271	523.856	495	2923	2923	561.271	662068
A911_03430	88.2375	31.7777	-23.3566	-1.05267	92.2765	32.732	-40.9774	-1.10331	-3.32422e-05	-1.08221	-1.50325	0.132774	1	0.179013	-4.09774e-05	-1.10331	-1.91513	0.0554758	1	0.0701705	-7.73515e-06	-1.0195	-0.449966	0.652735	1	0.720094	443.746	417.595	537	755	755	443.746	662572	663108	449.247	421.619	537	2439	2439	449.247	662572	663108	507.461	473.632	537	2867	2867	507.461	662572
A911_03440	40.7907	8.53097	22.0362	1.07695	31.8407	10.2135	-19.0711	-1.07365	9.52193e-06	1.03546	0.705575	0.480453	1	0.54942	-9.54912e-06	-1.03688	-0.720265	0.471362	1	0.516224	-1.90711e-05	-1.07365	-1.42567	0.153963	1	0.210667	283.013	266.334	726	651	651	283.013	663970	664695	288.697	270.943	726	2119	2119	288.697	663970	664695	287.374	268.217	726	2195	2195	287.374	663970
A911_03445	249.925	98.8178	126.661	1.20978	197.265	81.032	87.1325	1.15393	5.25985e-05	1.09292	1.28707	0.19807	1	0.253046	8.71325e-05	1.15393	1.62208	0.104786	1	0.12814	3.4534e-05	1.05582	0.724197	0.468945	1	0.553054	535.715	504.143	717	1217	1217	535.715	664705	665421	661.066	620.413	717	4792	4792	661.066	664705	665421	614.573	573.604	717	4636	4636	614.573	664705
A911_03450	101.292	72.3103	81.9357	1.7359	86.8993	61.9042	69.9102	1.66985	6.99102e-05	1.66985	6.35261	2.11709e-10	3.50801e-07	8.49398e-10	4.72845e-05	1.45306	2.62151	0.00875404	1	0.0120778	-2.26257e-05	-1.1492	-1.26404	0.206215	1	0.27314	94.0314	88.4897	1158	345	345	94.0314	665418	666575	119.497	112.148	1158	1399	1399	119.497	665418	666575	120.494	112.462	1158	1468	1468	120.494	665418
A911_03455	452.735	250.465	352.699	2.13346	391.389	210.894	301.982	2.03525	0.000215805	1.73982	8.20435	2.22045e-16	3.67928e-13	1.30935e-15	0.000301982	2.03525	7.85429	3.9968e-15	6.6227e-12	1.03642e-14	8.61768e-05	1.1698	2.51635	0.0118577	1	0.0209917	264.063	248.501	753	630	630	264.063	666556	667308	344.286	323.113	753	2621	2621	344.286	666556	667308	325.162	303.486	753	2576	2576	325.162	666556
A911_03460	243.98	120.271	180.177	1.27581	189.423	79.5262	132.849	1.21688	1.72819e-05	1.02821	0.849496	0.395605	1	0.465567	0.000132849	1.21688	4.17064	3.03745e-05	0.0503306	5.13054e-05	0.000115567	1.18349	3.61785	0.000297059	0.492226	0.000666973	658.836	620.008	1338	2793	2793	658.836	667376	668713	649.431	609.493	1338	8785	8785	649.431	667376	668713	651.564	608.129	1338	9172	9172	651.564	667376
A911_03470	622.047	242.012	400.977	1.47227	520.961	178.823	330.601	1.41538	0.000330601	1.41538	4.37658	1.20559e-05	0.0199767	3.01763e-05	0.00019236	1.24169	3.30873	0.000937194	1	0.00141047	-0.000138242	-1.13988	-1.82344	0.0682365	1	0.101134	762.42	717.487	243	587	587	762.42	669008	669250	868.631	815.213	243	2134	2134	868.631	669008	669250	916.072	855.005	243	2342	2342	916.072	669008
A911_03475	499.324	358.342	374.221	1.53126	416.199	294.261	311.593	1.47177	0.000311593	1.47177	5.70331	1.17516e-08	1.94723e-05	3.97395e-08	0.000250718	1.3796	6.19792	5.72213e-10	9.48158e-07	1.22343e-09	-6.08746e-05	-1.06681	-0.941428	0.346486	1	0.429414	713.064	671.04	540	1220	1220	713.064	669243	669782	692.748	650.146	540	3782	3782	692.748	669243	669782	707.413	660.256	540	4019	4019	707.413	669243
A911_03490	2316.35	1571.65	-1800.42	-1.30608	1954.96	1519.12	-1664.77	-1.31639	0.0011145	1.19176	2.69438	0.00705203	1	0.0122873	-0.000550268	-1.10458	-1.32812	0.184139	1	0.218097	-0.00166477	-1.31639	-12.9863	1.46576e-38	2.42877e-35	1.17332e-37	7006.88	6593.94	414	9191	9191	7006.88	670983	671396	5588.98	5245.28	414	23393	23393	5588.98	670983	671396	5996.37	5596.64	414	26118	26118	5996.37	670983
A911_03495	2208.95	1777.24	1996.23	1.45091	1790.29	1508.53	1641.11	1.39539	0.00164111	1.39539	19.3067	0	0	0	0.000237185	1.05714	2.88434	0.00392238	1	0.00558847	-0.00140392	-1.31996	-24.1639	5.4056e-129	8.95709e-126	5.0605e-128	4267.79	4016.27	1341	18133	18133	4267.79	671420	672760	4442.32	4169.13	1341	60227	60227	4442.32	671420	672760	4571.3	4266.57	1341	64494	64494	4571.3	671420
A911_03500	1189.4	847.18	1027.95	1.80043	1011.92	736.991	880.973	1.73182	0.000880973	1.73182	11.7084	0	0	0	0.000491627	1.40839	5.32188	1.02702e-07	0.000170177	1.96737e-07	-0.000389346	-1.22964	-5.9658	2.43457e-09	4.03408e-06	9.38158e-09	1151.53	1083.66	330	1204	1204	1151.53	672757	673086	1278.66	1200.02	330	4266	4266	1278.66	672757	673086	1422.57	1327.74	330	4939	4939	1422.57	672757
A911_03510	382.784	182.021	-282.409	-2.10363	365.617	184.268	-275.67	-2.20459	-0.000170718	-1.51144	-3.7499	0.000176906	0.293133	0.00038621	-0.00027567	-2.20459	-6.10408	1.03405e-09	1.71343e-06	2.1967e-09	-0.000104952	-1.45861	-7.62582	2.42524e-14	4.01862e-11	1.42001e-13	450.741	424.177	633	904	904	450.741	677148	677780	545.967	512.392	633	3494	3494	545.967	677148	677780	618.196	576.986	633	4117	4117	618.196	677148
A911_03515	1976.8	1604.61	-1824.11	-2.40745	1919.63	1561.84	-1766.15	-2.52336	-0.00116508	-1.6618	-11.1882	4.65965e-29	7.72103e-26	3.40134e-28	-0.00176615	-2.52336	-22.8098	3.7171e-115	6.15923e-112	1.36872e-114	-0.000601074	-1.51844	-6.63838	3.17183e-11	5.25572e-08	1.47219e-10	3203.74	3014.93	750	7613	7613	3203.74	677815	678564	2980.67	2797.37	750	22601	22601	2980.67	677815	678564	3176.04	2964.32	750	25061	25061	3176.04	677815
A911_03520	307.045	266.283	286.634	1.60006	259.299	223.901	241.323	1.53884	0.000241323	1.53884	12.3994	0	0	0	0.000154439	1.34484	5.02913	4.9273e-07	0.000816454	9.1326e-07	-8.68844e-05	-1.14426	-2.71595	0.00660859	1	0.0122625	475.773	447.734	471	710	710	475.773	678603	679073	462.638	434.187	471	2203	2203	462.638	678603	679073	494.62	461.647	471	2451	2451	494.62	678603
A911_03525	118.441	75.5718	91.8127	2.47001	103.699	64.555	80.5095	2.37544	8.05095e-05	2.37544	8.47765	0	0	0	6.12872e-05	2.04704	6.02551	1.68586e-09	2.79346e-06	3.53603e-09	-1.92223e-05	-1.16043	-1.86747	0.061836	1	0.0923916	48.3484	45.499	816	125	125	48.3484	679086	679901	67.1532	63.0235	816	554	554	67.1532	679086	679901	71.8694	67.0785	816	617	617	71.8694	679086
A911_03530	129.275	104.482	113.638	1.84374	109.879	89.5561	97.6369	1.77328	9.76369e-05	1.77328	9.03817	0	0	0	6.00649e-05	1.47571	4.10168	4.10173e-05	0.0679657	6.87216e-05	-3.7572e-05	-1.20164	-2.39074	0.0168143	1	0.0289018	123.803	116.507	1188	466	466	123.803	679898	681085	138.793	130.257	1188	1667	1667	138.793	679898	681085	141.454	132.024	1188	1768	1768	141.454	679898
A911_03535	302.621	172.585	-233.467	-2.17021	290.002	172.925	-227.397	-2.27434	-0.000118556	-1.41268	-3.42745	0.000609286	1	0.00124277	-0.000227397	-2.27434	-8.25393	1.53315e-16	2.54043e-13	4.21299e-16	-0.000108841	-1.60995	-4.52838	5.94405e-06	0.00984929	1.65534e-05	390.281	367.28	186	230	230	390.281	681212	681397	420.109	394.273	186	790	790	420.109	681212	681397	488.533	455.967	186	956	956	488.533	681212
A911_03545	179.972	131.378	144.888	1.2491	188.475	138.514	-153.606	-1.29285	-0.000153606	-1.29285	-7.46121	8.57461e-14	1.42081e-10	4.26671e-13	-2.82252e-05	-1.04343	-1.3081	0.190841	1	0.22491	0.000125381	1.23904	6.33883	2.3153e-10	3.83646e-07	9.86236e-10	692.5	651.688	984	2159	2159	692.5	681957	682940	720.728	676.405	984	7170	7170	720.728	681957	682940	756.724	706.279	984	7834	7834	756.724	681957
A911_03550	7.38007	3.76114	5.26272	1.33493	5.95782	2.78739	4.17684	1.28348	4.17684e-06	1.28348	1.24724	0.212309	1	0.268957	2.39361e-06	1.16245	0.734482	0.462655	1	0.508031	-1.78323e-06	-1.10411	-0.514502	0.606901	1	0.678203	16.8812	15.8863	1047	56	56	16.8812	683057	684103	14.6431	13.7426	1047	155	155	14.6431	683057	684103	15.6146	14.5737	1047	172	172	15.6146	683057
A911_03555	13.7941	4.8085	7.90718	1.50351	11.8184	4.33546	6.39601	1.43421	4.43014e-06	1.30075	1.31808	0.187477	1	0.242505	6.39601e-06	1.43421	1.85008	0.0643023	1	0.0805359	1.96588e-06	1.1026	0.536464	0.591638	1	0.665995	19.0418	17.9196	1326	80	80	19.0418	684114	685439	13.9491	13.0912	1326	187	187	13.9491	684114	685439	14.1212	13.1799	1326	197	197	14.1212	684114
A911_03560	23.9735	13.5994	19.3923	3.03203	21.0633	11.6825	16.9299	2.89211	7.07992e-06	1.79126	2.45379	0.0141359	1	0.0231913	1.69299e-05	2.89211	4.96904	6.72858e-07	0.00111493	1.23333e-06	9.84997e-06	1.61456	2.63552	0.00840077	1	0.0153136	7.03981	6.62493	807	18	18	7.03981	685439	686245	12.9921	12.1931	807	106	106	12.9921	685439	686245	8.59802	8.02486	807	73	73	8.59802	685439
A911_03565	31.1743	18.35	24.1157	2.37314	27.4066	15.4363	20.8191	2.2643	5.12461e-06	1.31121	1.4388	0.150207	1	0.199433	2.08191e-05	2.2643	4.91845	8.72352e-07	0.00144549	1.5902e-06	1.56945e-05	1.72688	3.54274	0.000395993	0.65616	0.000873715	19.5383	18.3868	840	52	52	19.5383	686242	687081	14.3657	13.4823	840	122	122	14.3657	686242	687081	18.7836	17.5314	840	166	166	18.7836	686242
A911_03570	8.26675	1.95289	4.45015	1.52801	7.1078	1.84269	3.62394	1.45874	2.00268e-06	1.25351	0.822125	0.411006	1	0.481639	3.62394e-06	1.45874	1.42423	0.154379	1	0.185099	1.62126e-06	1.16372	0.606657	0.544078	1	0.623039	7.2835	6.85425	780	18	18	7.2835	687082	687861	8.49626	7.97376	780	67	67	8.49626	687082	687861	9.50493	8.87132	780	78	78	9.50493	687082
A911_03575	8.88614	6.08881	6.25208	1.5701	7.51175	5.43406	5.12355	1.49855	1.10613e-06	1.10763	0.411663	0.680587	1	0.738316	5.12355e-06	1.49855	1.75129	0.0798954	1	0.0990177	4.01742e-06	1.35293	1.34455	0.178771	1	0.240246	9.883	9.30055	990	31	31	9.883	687865	688854	9.19179	8.62652	990	92	92	9.19179	687865	688854	13.8254	12.9037	990	144	144	13.8254	687865
A911_03580	24.7274	5.26109	13.0401	1.53026	21.3057	4.10701	10.7498	1.46894	-1.31596e-07	-1.00574	-0.0336146	0.973185	1	0.988092	1.06183e-05	1.46056	2.1298	0.0331886	1	0.0430983	1.07498e-05	1.46894	2.1581	0.0309205	1	0.0499856	20.7449	19.5223	639	42	42	20.7449	688851	689489	28.6364	26.8753	639	185	185	28.6364	688851	689489	24.3945	22.7683	639	164	164	24.3945	688851
A911_03585	501.146	263.342	-391.682	-1.41779	449.9	250.839	-359.452	-1.42864	0.000257726	1.27408	5.00483	5.59137e-07	0.000926491	1.60292e-06	-0.000101725	-1.1213	-4.06657	4.77112e-05	0.0790574	7.95346e-05	-0.000359452	-1.42864	-7.07035	1.54567e-12	2.56117e-09	7.97873e-12	960.632	904.018	756	2301	2301	960.632	689513	690268	1028.89	965.616	756	7864	7864	1028.89	689513	690268	1019.27	951.32	756	8107	8107	1019.27	689513
A911_03590	121.479	76.7269	-98.303	-16.1955	113.567	72.5104	-92.3933	-16.9577	-8.27558e-05	-6.3642	-6.51338	7.34874e-11	1.21769e-07	3.02155e-10	-9.23933e-05	-16.9577	-8.08518	6.20932e-16	1.02888e-12	1.66486e-15	-9.63753e-06	-2.66455	-1.63601	0.101837	1	0.145219	83.2882	78.3797	720	190	190	83.2882	690595	691314	104.956	98.5017	720	764	764	104.956	690595	691314	126.072	117.668	720	955	955	126.072	690595
A911_03595	8.69169	4.63315	-5.89041	-2.2624	8.24364	4.51256	-5.72025	-2.37026	-5.47925e-06	-2.24089	-2.50875	0.0121159	1	0.020177	-5.72025e-06	-2.37026	-2.64143	0.00825562	1	0.0114091	-2.41004e-07	-1.05773	-0.142424	0.886745	1	0.918335	9.48982	8.93055	1929	58	58	9.48982	691244	693172	10.2552	9.62456	1929	200	200	10.2552	691244	693172	11.9243	11.1294	1929	242	242	11.9243	691244
A911_03600	15.9419	6.2566	-11.6397	-2.54203	15.2697	6.0841	-11.1795	-2.6396	-1.11795e-05	-2.6396	-3.88703	0.000101479	0.16815	0.000230343	-6.12031e-06	-1.51528	-1.93945	0.0524463	1	0.0665927	5.05922e-06	1.74199	2.02661	0.042702	1	0.0661283	21.6859	20.4079	1077	74	74	21.6859	693184	694260	19.2864	18.1003	1077	210	210	19.2864	693184	694260	16.5917	15.4857	1077	188	188	16.5917	693184
A911_03615	29.728	20.6192	26.1589	2.06452	25.4633	17.5621	22.3283	1.96905	3.47867e-06	1.15097	0.855865	0.392072	1	0.462065	2.23283e-05	1.96905	4.67585	2.9274e-06	0.0048507	5.18792e-06	1.88497e-05	1.71077	3.85069	0.000117788	0.195175	0.000284511	25.5355	24.0306	927	75	75	25.5355	694778	695704	23.4742	22.0306	927	220	220	23.4742	694778	695704	24.7108	23.0635	927	241	241	24.7108	694778
A911_03620	19.7261	7.37847	-13.676	-14.2173	18.5636	6.55476	-12.874	-14.7641	-1.2874e-05	-14.7641	-3.81269	0.000137465	0.22778	0.000302899	-6.28599e-06	-1.83554	-1.70469	0.0882524	1	0.108886	6.58796e-06	8.04348	3.92341	8.7307e-05	0.144668	0.000214959	19.7261	18.5636	96	6	6	19.7261	695712	695807	16.4853	15.4715	96	16	16	16.4853	695712	695807	7.92078	7.39276	96	8	8	7.92078	695712
A911_03640	8.24822	2.31748	-1.21795	-1.44299	7.36324	2.24383	-1.26388	-1.51494	-1.12419e-06	-1.43336	-0.775004	0.438337	1	0.506622	-1.26388e-06	-1.51494	-0.468956	0.639101	1	0.680585	-1.39693e-07	-1.05691	-0.0532232	0.957554	1	0.977012	2.92239	2.75016	108	1	1	2.92239	704379	704486	4.57924	4.29763	108	5	5	4.57924	704379	704486	4.40043	4.10709	108	5	5	4.40043	704379
A911_03645	2.70863	0.453655	1.60238	4.30439	2.41823	0.361093	1.41365	4.11897	7.1968e-07	2.58785	0.977503	0.32832	1	0.39768	1.41365e-06	4.11897	1.60748	0.107949	1	0.131813	6.9397e-07	1.59166	0.689411	0.490565	1	0.574665	0	0	264	0	0	0	705117	705380	0.374665	0.351624	264	1	1	0.374665	705117	705380	1.08011	1.0081	264	3	3	1.08011	705117
A911_03650	12.9092	2.06065	-6.06595	-6.84183	12.156	1.85606	-5.74278	-7.15873	-5.74278e-06	-7.15873	-1.84036	0.0657155	1	0.0946053	-4.28152e-06	-2.78864	-1.33899	0.180573	1	0.214487	1.46126e-06	2.5671	1.38777	0.165208	1	0.224938	13.1508	12.3757	384	16	16	13.1508	705555	705938	6.18198	5.8018	384	24	24	6.18198	705555	705938	1.98019	1.84819	384	8	8	1.98019	705555
A911_03655	152.581	56.4804	96.6452	2.94822	136.507	48.4645	84.3789	2.81386	6.48917e-06	1.1395	0.68167	0.495448	1	0.564017	8.43789e-05	2.81386	3.53565	0.000406773	0.674022	0.000637675	7.78897e-05	2.46939	3.10528	0.00190098	1	0.00378596	53.2803	50.1403	699	118	118	53.2803	706030	706728	47.404	44.4888	699	335	335	47.404	706030	706728	48.1366	44.9277	699	354	354	48.1366	706030
A911_03660	10.0642	2.26508	3.27362	1.16674	8.73575	2.03051	-2.93103	-1.16578	-2.93103e-06	-1.16578	-0.82041	0.411982	1	0.482441	-1.23518e-07	-1.00603	-0.0333717	0.973378	1	0.986476	2.80751e-06	1.15879	0.787107	0.431219	1	0.515921	22.0374	20.7387	2091	146	146	22.0374	707054	709144	23.0841	21.6645	2091	488	488	23.0841	707054	709144	20.819	19.4312	2091	458	458	20.819	707054
A911_03665	453.391	325.139	-385.685	-5.83251	426.196	309.663	-364.914	-6.11112	-0.000303328	-3.28096	-9.59631	8.29088e-22	1.3738e-18	5.43004e-21	-0.000364914	-6.11112	-11.6652	1.92345e-31	3.18716e-28	5.86955e-31	-6.15865e-05	-1.8626	-7.46195	8.52625e-14	1.4128e-10	4.88456e-13	410.463	386.273	792	1030	1030	410.463	709447	710238	458.091	429.919	792	3668	3668	458.091	709447	710238	527.932	492.739	792	4399	4399	527.932	709447
A911_03670	553.213	480.479	-514.697	-4.82981	524.537	454.07	-488.454	-5.06359	-0.000383794	-2.70679	-14.3624	8.91912e-47	1.4779e-43	7.6575e-46	-0.000488454	-5.06359	-24.5744	2.43476e-133	4.03439e-130	9.08646e-133	-0.000104661	-1.8707	-5.23883	1.61608e-07	0.000267784	5.38802e-07	643.719	605.782	531	1083	1083	643.719	710235	710765	684.744	642.634	531	3676	3676	684.744	710235	710765	618.805	577.554	531	3457	3457	618.805	710235
A911_03680	123.769	49.1881	-78.0483	-1.30729	126.799	54.5886	-82.2557	-1.35905	-8.22557e-05	-1.35905	-4.50216	6.72691e-06	0.0111465	1.72814e-05	-3.1178e-05	-1.11128	-1.66458	0.095996	1	0.117739	5.10777e-05	1.22296	3.92082	8.82487e-05	0.146228	0.000216956	316.852	298.179	1023	1027	1027	316.852	712918	713940	365.77	343.276	1023	3783	3783	365.77	712918	713940	313.486	292.589	1023	3374	3374	313.486	712918
A911_03685	319.54	21.0561	-153.257	-1.62695	287.002	27.8885	-140.682	-1.64337	0.000129771	1.56527	1.68914	0.0911929	1	0.127624	-1.09111e-05	-1.0499	-0.892739	0.371997	1	0.415363	-0.000140682	-1.64337	-1.83173	0.0669924	1	0.0995573	228.869	215.381	342	248	248	228.869	714010	714351	260.583	244.558	342	901	901	260.583	714010	714351	245.127	228.787	342	882	882	245.127	714010
A911_03690	455.91	378.588	-416.807	-1.74546	405.997	366.621	-379.795	-1.75945	1.14005e-05	1.01313	0.472452	0.636604	1	0.697789	-0.000368394	-1.73665	-17.2543	1.04243e-66	1.7273e-63	3.59107e-66	-0.000379795	-1.75945	-17.7147	3.24212e-70	5.37219e-67	2.90389e-69	895.601	842.819	1170	3320	3320	895.601	714401	715570	950.651	892.188	1170	11245	11245	950.651	714401	715570	932.621	870.45	1170	11480	11480	932.621	714401
A911_03695	134.484	30.2964	-76.2426	-1.21905	140.584	41.4989	-86.4586	-1.27767	-4.10655e-05	-1.1151	-2.57353	0.0100667	1	0.0169863	-8.64586e-05	-1.27767	-4.09552	4.21232e-05	0.0697982	7.0432e-05	-4.53931e-05	-1.14578	-2.19212	0.0283706	1	0.0463153	406.501	382.544	639	823	823	406.501	715742	716380	448.276	420.708	639	2896	2896	448.276	715742	716380	418.128	390.255	639	2811	2811	418.128	715742
A911_03700	142.711	68.5243	-106.926	-1.28043	148.022	83.49	-116.66	-1.34206	-7.76436e-05	-1.20429	-4.64723	3.36433e-06	0.00557469	8.94814e-06	-0.00011666	-1.34206	-7.15091	8.62129e-13	1.42855e-09	2.07336e-12	-3.9016e-05	-1.1144	-2.51698	0.0118367	1	0.0209769	462.149	434.913	1833	2684	2684	462.149	716381	718213	494.936	464.499	1833	9172	9172	494.936	716381	718213	507.552	473.718	1833	9788	9788	507.552	716381
A911_03720	71.3731	50.2413	57.6471	1.62614	61.3148	44.832	50.9172	1.61362	-1.25992e-05	-1.15184	-1.27447	0.202498	1	0.257315	3.8318e-05	1.40091	3.57786	0.000346425	0.574027	0.000547736	5.09172e-05	1.61362	5.98888	2.11298e-09	3.50121e-06	8.23814e-09	83.941	78.9941	564	150	150	83.941	720521	721084	108.557	101.881	564	619	619	108.557	720521	721084	113.419	105.858	564	673	673	113.419	720521
A911_03730	539.946	401.325	-472.062	-2.65502	513.765	389.589	-454.852	-2.78246	-0.000373069	-2.10715	-16.357	3.88939e-60	6.44473e-57	3.39196e-59	-0.000454852	-2.78246	-16.8295	1.48946e-63	2.46804e-60	5.08874e-63	-8.17825e-05	-1.32049	-3.19515	0.00139759	1	0.00283484	770.564	725.151	777	1897	1897	770.564	721827	722603	719.878	675.608	777	5655	5655	719.878	721827	722603	781.435	729.343	777	6388	6388	781.435	721827
A911_03735	718.94	546.449	-629.844	-2.73543	683.378	529.247	-606.124	-2.86674	-0.000508865	-2.20597	-22.091	3.90424e-108	6.46932e-105	3.55457e-107	-0.000606124	-2.86674	-17.9859	2.52379e-72	4.18191e-69	8.84125e-72	-9.72591e-05	-1.29954	-3.267	0.00108693	1	0.00225412	1004.98	945.757	771	2455	2455	1004.98	722613	723383	950.116	891.687	771	7406	7406	950.116	722613	723383	1023.23	955.018	771	8300	8300	1023.23	722613
A911_03740	1475.13	925.863	-1207.59	-2.28733	1427.19	909.014	-1172.64	-2.3972	-0.000969203	-1.92949	-10.9708	5.28476e-28	8.75684e-25	3.80732e-27	-0.00117264	-2.3972	-11.0612	1.93699e-28	3.2096e-25	5.78306e-28	-0.000203442	-1.2424	-2.53285	0.011314	1	0.0201151	2281.5	2147.05	774	5595	5595	2281.5	723432	724205	1994.97	1872.29	774	15611	15611	1994.97	723432	724205	2160.47	2016.45	774	17593	17593	2160.47	723432
A911_03745	103.312	39.6987	20.0701	1.05329	93.991	32.4334	-19.0964	-1.05625	-1.90964e-05	-1.05625	-0.578854	0.562688	1	0.627861	-3.78541e-06	-1.01067	-0.114862	0.908554	1	0.931524	1.5311e-05	1.0451	0.99105	0.321661	1	0.403171	314.926	296.366	912	910	910	314.926	724395	725306	414.518	389.026	912	3822	3822	414.518	724395	725306	418.238	390.357	912	4013	4013	418.238	724395
A911_03750	160.094	64.3073	-61.3864	-1.09363	163.637	42.0227	-81.2357	-1.13747	-8.12357e-05	-1.13747	-1.99373	0.0461812	1	0.0687531	-3.86196e-05	-1.06096	-1.08972	0.275835	1	0.318064	4.26162e-05	1.07212	1.48253	0.138199	1	0.191469	645.909	607.843	1011	2069	2069	645.909	725303	726313	744.332	698.558	1011	7608	7608	744.332	725303	726313	760.771	710.056	1011	8092	8092	760.771	725303
A911_03760	259.69	108.549	-162.418	-1.28019	271.063	118.577	-177.327	-1.34195	-0.000152982	-1.28178	-4.06802	4.74151e-05	0.0785669	0.000111601	-0.000177327	-1.34195	-4.29243	1.76735e-05	0.0292851	3.02844e-05	-2.43452e-05	-1.04695	-0.951834	0.341181	1	0.423791	811.325	763.51	1020	2622	2622	811.325	728953	729972	687.921	645.615	1020	7094	7094	687.921	728953	729972	727.034	678.569	1020	7802	7802	727.034	728953
A911_03765	35.8807	19.7014	20.5618	1.21494	28.1118	13.0071	15.1016	1.1684	1.51016e-05	1.1684	1.87583	0.060679	1	0.088043	1.14906e-05	1.12813	1.41448	0.157221	1	0.188057	-3.61098e-06	-1.03569	-0.428467	0.668311	1	0.731434	85.6256	80.5794	2031	551	551	85.6256	730100	732130	100.227	94.0629	2031	2058	2058	100.227	730100	732130	101.133	94.3915	2031	2161	2161	101.133	730100
A911_03770	2649.71	2134.33	2348.75	2.88727	2316.6	1859.02	2047.33	2.75495	0.000804669	1.68975	7.14535	8.97726e-13	1.48753e-09	4.19334e-12	0.00204733	2.75495	17.8916	0	0	0	0.00124266	1.63038	29.9313	0	0	0	1015.43	955.587	741	2384	2384	1015.43	732171	732911	1410.66	1323.91	741	10568	10568	1410.66	732171	732911	1307.47	1220.31	741	10193	10193	1307.47	732171
A911_03775	5742.27	4831.64	5392.36	2.33158	4947.59	4104.85	4648.03	2.22397	0.00282487	1.74388	7.84697	4.21885e-15	6.99063e-12	2.34585e-14	0.00464803	2.22397	24.1311	0	0	0	0.00182316	1.2753	5.06166	4.15641e-07	0.000688716	1.33214e-06	4324.21	4069.37	528	7234	7234	4324.21	733010	733537	3898.95	3659.18	528	20813	20813	3898.95	733010	733537	3925.64	3663.95	528	21807	21807	3925.64	733010
A911_03780	3008.71	2563.56	-2780.28	-2.40543	2884.85	2502.7	-2691.8	-2.52111	-0.00191017	-1.74872	-29.9079	1.62406e-196	2.69106e-193	1.52901e-195	-0.0026918	-2.52111	-33.7722	5.33073e-250	8.83302e-247	2.07836e-249	-0.000781621	-1.44169	-12.405	2.45988e-35	4.07601e-32	1.95025e-34	4652.07	4377.9	2772	40858	40858	4652.07	733784	736555	4727.1	4436.39	2772	132477	132477	4727.1	733784	736555	4896.38	4569.98	2772	142797	142797	4896.38	733784
A911_03795	1723.78	1108.32	-1499.01	-2.2388	1668.43	1102.71	-1457.14	-2.34592	-0.000728128	-1.40192	-4.84062	1.29437e-06	0.00214477	3.59861e-06	-0.00145714	-2.34592	-11.4917	1.45329e-30	2.40809e-27	4.42664e-30	-0.000729008	-1.67337	-5.25776	1.45825e-07	0.000241632	4.92123e-07	2490.48	2343.71	522	4119	4119	2490.48	738092	738613	2831.68	2657.54	522	14944	14944	2831.68	738092	738613	2805.05	2618.06	522	15405	15405	2805.05	738092
A911_03800	405.061	168.686	-290.286	-1.85631	390.606	174.42	-286.551	-1.94491	-0.000166624	-1.39374	-3.17319	0.00150776	1	0.00292206	-0.000286551	-1.94491	-5.66729	1.45084e-08	2.40405e-05	2.90695e-08	-0.000119927	-1.39546	-4.76859	1.85521e-06	0.00307408	5.55891e-06	531.55	500.223	915	1541	1541	531.55	738618	739532	642.439	602.931	915	5943	5943	642.439	738618	739532	713.857	666.27	915	6872	6872	713.857	738618
A911_03805	338.463	249.918	-280.451	-1.65879	335.273	255.447	-281.25	-1.73849	-0.000220348	-1.49881	-6.58194	4.64398e-11	7.69507e-08	1.92859e-10	-0.00028125	-1.73849	-10.664	1.50075e-26	2.48675e-23	4.44062e-26	-6.09015e-05	-1.15991	-1.64226	0.100536	1	0.143487	685.236	644.853	339	736	736	685.236	739525	739863	723.31	678.828	339	2479	2479	723.31	739525	739863	709.926	662.601	339	2532	2532	709.926	739525
A911_03810	52.1535	14.7645	-11.5419	-1.32053	48.5227	13.3709	-12.0326	-1.37038	-1.20326e-05	-1.37038	-0.831861	0.405487	1	0.475845	-7.67369e-06	-1.20827	-0.525342	0.599346	1	0.642793	4.35889e-06	1.13417	0.858212	0.390776	1	0.475415	19.9529	18.777	174	11	11	19.9529	739876	740049	50.5927	47.4814	174	89	89	50.5927	739876	740049	72.1064	67.2996	174	132	132	72.1064	739876
A911_03815	138.312	49.4278	-84.8124	-1.27022	138.849	61.1112	-90.6564	-1.32028	-9.06564e-05	-1.32028	-4.08284	4.44904e-05	0.0737206	0.000105015	-7.9526e-05	-1.27033	-3.55012	0.000385057	0.638039	0.000604776	1.11303e-05	1.03932	0.792157	0.428269	1	0.513489	363.089	341.691	246	283	283	363.089	740131	740376	393.234	369.051	246	978	978	393.234	740131	740376	439.7	410.389	246	1138	1138	439.7	740131
A911_03820	120.097	49.823	-69.4385	-1.18804	123.969	52.0237	-78.2666	-1.23505	-7.82666e-05	-1.23505	-3.21406	0.00130873	1	0.00255427	-4.94325e-05	-1.13662	-1.8582	0.0631412	1	0.0791414	2.88341e-05	1.08659	1.57159	0.116046	1	0.163929	407.353	383.346	492	635	635	407.353	740373	740864	421.782	395.843	492	2098	2098	421.782	740373	740864	487.031	454.565	492	2521	2521	487.031	740373
A911_03825	102.046	65.9187	79.6051	1.36779	85.3435	51.7215	69.6532	1.35689	-9.43877e-06	-1.04836	-0.729211	0.465873	1	0.534592	6.02144e-05	1.29429	4.35982	1.3017e-05	0.0215692	2.24445e-05	6.96532e-05	1.35689	5.62572	1.84744e-08	3.0612e-05	6.75762e-08	205.213	193.119	1032	671	671	205.213	740920	741951	208.75	195.912	1032	2178	2178	208.75	740920	741951	240.847	224.792	1032	2615	2615	240.847	740920
A911_03835	42.7212	15.6329	-8.05744	-1.03874	39.6101	13.6001	-15.9969	-1.08576	-1.4959e-05	-1.07975	-1.01096	0.312037	1	0.380846	-1.59969e-05	-1.08576	-1.08196	0.279272	1	0.321679	-1.03794e-06	-1.00556	-0.0929576	0.925937	1	0.950794	188.774	177.649	1269	759	759	188.774	742769	744037	231.495	217.259	1269	2970	2970	231.495	742769	744037	227.849	212.66	1269	3042	3042	227.849	742769
A911_03840	33.9487	14.9471	-16.6256	-1.23776	32.8046	12.7867	-15.5147	-1.24812	8.82022e-06	1.12742	0.847763	0.39657	1	0.466371	-6.69449e-06	-1.10706	-0.651854	0.514495	1	0.559029	-1.55147e-05	-1.24812	-2.21075	0.0270532	1	0.0445156	57.9785	54.5616	822	151	151	57.9785	744136	744957	71.7169	67.3066	822	596	596	71.7169	744136	744957	91.9273	85.7992	822	795	795	91.9273	744136
A911_03845	56.3351	37.6406	43.6594	1.53225	46.5645	29.9395	35.5105	1.46182	2.55121e-05	1.33179	2.80103	0.00509398	1	0.00905657	3.55105e-05	1.46182	4.47061	7.79981e-06	0.0129243	1.35902e-05	9.99837e-06	1.09764	1.02693	0.304452	1	0.385528	77.048	72.5073	1020	249	249	77.048	744961	745980	78.6444	73.808	1020	811	811	78.6444	744961	745980	90.39	84.3645	1020	970	970	90.39	744961
A911_03850	71.9662	40.9371	47.4886	1.80105	62.6264	34.2645	39.9428	1.71861	3.97403e-05	1.71497	5.34251	9.16737e-08	0.000151903	2.84463e-07	3.99428e-05	1.71861	4.90676	9.25953e-07	0.0015343	1.68605e-06	2.02461e-07	1.00212	0.0234601	0.981283	1	0.992666	65.3003	61.4519	1305	270	270	65.3003	746079	747383	48.9631	45.9521	1305	646	646	48.9631	746079	747383	63.5847	59.346	1305	873	873	63.5847	746079
A911_03855	59.1411	32.212	-46.1372	-1.80978	57.3555	33.2722	-45.6969	-1.89671	-3.21413e-05	-1.49819	-4.38525	1.15853e-05	0.0191968	2.91303e-05	-4.56969e-05	-1.89671	-6.5147	7.28395e-11	1.20695e-07	1.60927e-10	-1.35556e-05	-1.266	-2.18496	0.0288915	1	0.0470267	93.492	87.9821	1428	423	423	93.492	747441	748868	103.622	97.2493	1428	1496	1496	103.622	747441	748868	112.222	104.741	1428	1686	1686	112.222	747441
A911_03860	73.5134	39.8683	-45.4401	-1.76466	71.0461	35.7775	-45.1243	-1.8492	-6.01729e-06	-1.06523	-0.329967	0.741425	1	0.791586	-4.51243e-05	-1.8492	-2.52442	0.011589	1	0.015844	-3.9107e-05	-1.73596	-5.61793	1.93263e-08	3.20237e-05	7.03817e-08	67.5072	63.5288	720	154	154	67.5072	748869	749588	124.052	116.423	720	903	903	124.052	748869	749588	123.036	114.834	720	932	932	123.036	748869
A911_03865	107.803	68.532	-85.2736	-3.03283	103.088	66.4637	-81.7789	-3.17927	-4.72952e-05	-1.65679	-5.32814	9.9226e-08	0.000164417	3.06749e-07	-8.17789e-05	-3.17927	-9.9155	3.56654e-23	5.90975e-20	1.03862e-22	-3.44837e-05	-1.91893	-5.65129	1.59257e-08	2.63889e-05	5.8512e-08	141.736	133.383	216	97	97	141.736	749590	749805	115.397	108.3	216	252	252	115.397	749590	749805	124.532	116.231	216	283	283	124.532	749590
A911_03880	42.0342	11.6267	-28.9319	-1.34241	42.6378	14.2732	-30.7654	-1.40713	-1.64582e-05	-1.18313	-2.03521	0.04183	1	0.0628399	-3.07654e-05	-1.40713	-3.95121	7.77567e-05	0.128843	0.000127064	-1.43073e-05	-1.18933	-1.92671	0.0540161	1	0.0821897	100.455	94.5347	1860	592	592	100.455	751442	753301	120.502	113.091	1860	2266	2266	120.502	751442	753301	119.323	111.368	1860	2335	2335	119.323	751442
A911_03885	159.227	76.2572	124.286	2.28316	137.749	64.7722	106.934	2.17767	3.42274e-05	1.37695	4.00278	6.26036e-05	0.103734	0.000146104	0.000106934	2.17767	5.57105	2.53229e-08	4.19601e-05	5.0012e-08	7.27064e-05	1.58152	3.72476	0.000195503	0.323948	0.000451811	90.8598	85.5051	1452	418	418	90.8598	753405	754856	95.5056	89.6323	1452	1402	1402	95.5056	753405	754856	104.214	97.2668	1452	1592	1592	104.214	753405
A911_03895	196.474	137.242	158.588	2.88956	171.692	120.173	138.195	2.75616	5.63341e-05	1.71588	6.67478	2.47629e-11	4.10321e-08	1.05481e-10	0.000138195	2.75616	8.54754	0	0	0	8.18608e-05	1.60626	4.89062	1.00524e-06	0.00166568	3.07322e-06	84.9254	79.9204	1743	469	469	84.9254	756237	757979	80.809	75.8395	1743	1424	1424	80.809	756237	757979	86.0515	80.3152	1743	1578	1578	86.0515	756237
A911_03900	166.331	39.3648	77.1676	1.18123	130.497	39.3332	50.7041	1.12704	3.96361e-06	1.00993	0.135826	0.891959	1	0.918568	5.07041e-05	1.12704	1.585	0.112966	1	0.137588	4.67405e-05	1.11596	2.22727	0.0259291	1	0.0427933	371.947	350.027	1059	1248	1248	371.947	758011	759069	431.606	405.063	1059	4621	4621	431.606	758011	759069	473.811	442.225	1059	5279	5279	473.811	758011
A911_03905	281.312	153.215	209.303	1.51551	233.331	122.386	169.69	1.44582	7.27732e-05	1.19119	3.51179	0.000445105	0.737539	0.000929356	0.00016969	1.44582	7.12151	1.06759e-12	1.769e-09	2.55267e-12	9.69169e-05	1.21376	4.61787	3.8771e-06	0.00642435	1.10765e-05	369.104	347.352	1251	1463	1463	369.104	759066	760316	420.948	395.061	1251	5324	5324	420.948	759066	760316	427.988	399.457	1251	5633	5633	427.988	759066
A911_03910	1287.82	1022.23	1146.95	1.82564	1098.09	843.404	966.052	1.74175	0.000439341	1.33733	3.61609	0.000299089	0.49559	0.000634559	0.000966052	1.74175	13.0245	0	0	0	0.00052671	1.30241	5.07562	3.86255e-07	0.000640024	1.24276e-06	1252.62	1178.8	897	3560	3560	1252.62	760309	761205	1509.81	1416.96	897	13692	13692	1509.81	760309	761205	1405.08	1311.41	897	13260	13260	1405.08	760309
A911_03915	1462.2	1206.8	1348.52	2.19825	1266.3	1022.85	1157.72	2.09715	0.000369153	1.34984	3.90581	9.39102e-05	0.155609	0.00021493	0.00115772	2.09715	22.5015	0	0	0	0.000788564	1.55363	8.02773	8.88178e-16	1.47171e-12	5.61722e-15	1077.96	1014.43	780	2664	2664	1077.96	761205	761984	1189.35	1116.21	780	9379	9379	1189.35	761205	761984	1108.91	1034.99	780	9100	9100	1108.91	761205
A911_03920	163.659	138.428	151.696	1.73909	137.636	114.819	126.85	1.65924	4.38769e-05	1.22803	3.48043	0.000500611	0.829512	0.0010356	0.00012685	1.65924	9.71421	0	0	0	8.29734e-05	1.35114	5.8497	4.92491e-09	8.16058e-06	1.86315e-08	194.941	183.452	306	189	189	194.941	762025	762330	204.611	192.028	306	633	633	204.611	762025	762330	216.191	201.779	306	696	696	216.191	762025
A911_03925	109.444	47.4379	-78.9139	-1.3332	110.368	55.6298	-84.1844	-1.39742	-6.46858e-05	-1.27963	-3.94329	8.03719e-05	0.133176	0.000184967	-8.41844e-05	-1.39742	-5.36553	8.0716e-08	0.000133746	1.557e-07	-1.94986e-05	-1.09205	-1.52208	0.12799	1	0.178819	315.618	297.018	597	597	597	315.618	762342	762938	290.439	272.578	597	1753	1753	290.439	762342	762938	341.19	318.446	597	2143	2143	341.19	762342
A911_03930	126.32	21.9321	-52.6941	-1.22018	117.271	25.9236	-49.4876	-1.23125	3.11244e-05	1.13395	1.51522	0.129716	1	0.175605	-1.83632e-05	-1.08581	-0.898826	0.368746	1	0.41201	-4.94876e-05	-1.23125	-1.92612	0.0540899	1	0.0822265	228.302	214.847	741	536	536	228.302	763012	763752	250.282	234.891	741	1875	1875	250.282	763012	763752	265.009	247.343	741	2066	2066	265.009	763012
A911_03940	506.846	333.575	400.25	1.98228	436.587	276.936	340.511	1.89152	0.000141067	1.36934	3.65635	0.000255833	0.423916	0.000548336	0.000340511	1.89152	8.63529	0	0	0	0.000199444	1.38134	9.79163	0	0	0	329.69	310.261	1413	1476	1476	329.69	764679	766091	455.217	427.223	1413	6503	6503	455.217	764679	766091	437.509	408.344	1413	6504	6504	437.509	764679
A911_03945	424.627	348.393	383.899	2.1561	367.454	295.453	329.108	2.05708	0.000181583	1.58324	11.0925	0	0	0	0.000329108	2.05708	17.6831	0	0	0	0.000147525	1.29929	7.31376	2.59792e-13	4.30476e-10	1.40678e-12	319.564	300.73	720	729	729	319.564	766088	766807	339.734	318.841	720	2473	2473	339.734	766088	766807	336.897	314.439	720	2552	2552	336.897	766088
A911_03950	48.5038	32.6239	35.7725	2.1042	41.9947	28.1221	31.0503	2.02231	3.10503e-05	2.02231	5.49117	3.99304e-08	6.61647e-05	1.29228e-07	2.68715e-05	1.88473	4.97244	6.61176e-07	0.00109557	1.21325e-06	-4.17876e-06	-1.073	-0.653164	0.513651	1	0.594357	29.9433	28.1786	780	74	74	29.9433	766894	767673	33.8582	31.776	780	267	267	33.8582	766894	767673	33.3891	31.1633	780	274	274	33.3891	766894
A911_03955	45.8901	24.6725	34.1615	2.45722	40.2683	21.0656	29.5664	2.34544	1.66396e-05	1.7572	3.70263	0.000213378	0.353567	0.000461576	2.95664e-05	2.34544	4.55533	5.23052e-06	0.00866698	9.16171e-06	1.29268e-05	1.33476	1.87221	0.0611775	1	0.0915729	21.6424	20.3669	525	36	36	21.6424	767689	768213	22.7968	21.3948	525	121	121	22.7968	767689	768213	25.8896	24.1638	525	143	143	25.8896	767689
A911_03960	230.941	90.2476	155.247	1.30553	183.8	69.8307	121.493	1.25502	0.000121493	1.25502	4.1672	3.08365e-05	0.0510962	7.39452e-05	1.3365e-05	1.02805	0.74492	0.45632	1	0.501407	-0.000108128	-1.22078	-3.69911	0.000216357	0.358503	0.000495855	489.597	460.743	771	1196	1196	489.597	768308	769078	516.496	484.733	771	4026	4026	516.496	768308	769078	518.272	483.723	771	4204	4204	518.272	768308
A911_03965	89.3358	42.4966	57.6153	1.66993	76.5638	34.5916	48.7975	1.60525	4.87975e-05	1.60525	4.55279	5.29413e-06	0.00877237	1.3697e-05	3.8686e-05	1.47983	4.05938	4.92048e-05	0.0815324	8.16958e-05	-1.01114e-05	-1.08475	-0.99348	0.320476	1	0.40199	71.9831	67.7409	228	52	52	71.9831	769171	769398	98.4778	92.4217	228	227	227	98.4778	769171	769398	87.5454	81.7095	228	210	210	87.5454	769171
A911_03970	46.4381	13.6158	23.8005	1.30279	38.2111	11.5986	18.5884	1.2523	1.85884e-05	1.2523	2.05179	0.0401904	1	0.060687	1.35748e-05	1.18425	1.81223	0.0699504	1	0.0872799	-5.01366e-06	-1.05746	-0.546612	0.584645	1	0.661289	71.5402	67.324	225	51	51	71.5402	769424	769648	74.2936	69.7248	225	169	169	74.2936	769424	769648	89.98	83.9818	225	213	213	89.98	769424
A911_03985	201.181	143.505	169.62	1.5646	166.036	117.549	138.778	1.49274	7.84831e-05	1.27866	4.11281	3.90877e-05	0.0647684	9.29245e-05	0.000138778	1.49274	9.07344	0	0	0	6.02946e-05	1.16743	2.97639	0.00291667	1	0.00563277	281.187	264.616	1155	1029	1029	281.187	771807	772961	301.531	282.987	1155	3521	3521	301.531	771807	772961	318.559	297.323	1155	3871	3871	318.559	771807
A911_03990	146.716	61.4168	104.213	1.78871	126.01	49.5958	87.5434	1.707	6.33061e-05	1.51126	3.83847	0.000123806	0.205146	0.000276105	8.75434e-05	1.707	5.23097	1.6863e-07	0.00027942	3.19703e-07	2.42372e-05	1.12952	2.10317	0.0354507	1	0.0560513	102.653	96.6028	618	201	201	102.653	772958	773575	137.324	128.879	618	858	858	137.324	772958	773575	156.416	145.989	618	1017	1017	156.416	772958
A911_03995	276.97	196.179	225.922	1.99542	238.126	172.515	192.324	1.90403	0.000171052	1.80404	8.18128	2.22045e-16	3.67928e-13	1.30935e-15	0.000192324	1.90403	9.12561	0	0	0	2.12716e-05	1.05542	1.3119	0.189555	1	0.254325	188.71	177.589	669	400	400	188.71	773579	774247	244.396	229.366	669	1653	1653	244.396	773579	774247	247.782	231.264	669	1744	1744	247.782	773579
A911_04000	47.3651	24.3843	35.1638	2.28042	41.169	20.8177	30.2617	2.17561	1.63805e-05	1.63635	3.44412	0.000572936	0.949354	0.00117494	3.02617e-05	2.17561	5.79743	6.73439e-09	1.11589e-05	1.37425e-08	1.38812e-05	1.32955	2.42723	0.0152147	1	0.0263987	23.1535	21.7889	777	57	57	23.1535	774244	775020	28.897	27.1199	777	227	227	28.897	774244	775020	30.3375	28.3151	777	248	248	30.3375	774244
A911_04005	255.276	200.636	231.114	3.06664	222.961	175.354	201.864	2.92539	9.73605e-05	1.92863	9.62449	0	0	0	0.000201864	2.92539	16.8313	0	0	0	0.000104503	1.51682	7.87086	3.55271e-15	5.88685e-12	2.16428e-14	102.438	96.4005	1026	333	333	102.438	775020	776045	117.903	110.653	1026	1223	1223	117.903	775020	776045	115.152	107.476	1026	1243	1243	115.152	775020
A911_04015	174.261	83.8875	126.609	1.57125	146.358	65.4472	103.682	1.49903	5.8196e-05	1.2801	3.28915	0.0010049	1	0.00198938	0.000103682	1.49903	5.79266	6.92847e-09	1.14805e-05	1.41211e-08	4.5486e-05	1.17102	3.21432	0.00130754	1	0.00266822	190.361	179.142	1212	731	731	190.361	776764	777975	242.954	228.013	1212	2977	2977	242.954	776764	777975	231.585	216.147	1212	2953	2953	231.585	776764
A911_04020	100.111	34.9488	53.4212	1.54902	86.0281	26.799	43.603	1.4782	3.36494e-05	1.36904	2.3072	0.0210439	1	0.0334643	4.3603e-05	1.4782	2.69214	0.00709943	1	0.00986066	9.95361e-06	1.07974	0.863659	0.387775	1	0.472806	69.375	65.2865	414	91	91	69.375	777975	778388	107.513	100.901	414	450	450	107.513	777975	778388	115.023	107.356	414	501	501	115.023	777975
A911_04025	180.255	59.7881	117.698	1.52113	152.598	42.2221	95.652	1.45196	5.27241e-05	1.24912	1.83449	0.0665819	1	0.0956032	9.5652e-05	1.45196	3.29968	0.000967943	1	0.00145148	4.2928e-05	1.16238	3.11026	0.00186923	1	0.00373171	172.568	162.398	417	228	228	172.568	778507	778923	230.557	216.378	417	972	972	230.557	778507	778923	274.435	256.141	417	1204	1204	274.435	778507
A911_04030	153.816	118.266	-114.682	-1.53475	151.761	111.447	-112.775	-1.58789	-7.74961e-06	-1.02611	-0.31496	0.752792	1	0.801141	-0.000112775	-1.58789	-4.72187	2.33692e-06	0.00387228	4.18172e-06	-0.000105025	-1.54749	-8.22991	1.87385e-16	3.10497e-13	1.26734e-15	276.239	259.96	1074	940	940	276.239	778910	779983	343.059	321.962	1074	3725	3725	343.059	778910	779983	355.594	331.89	1074	4018	4018	355.594	778910
A911_04035	816.469	658.523	-744.7	-2.42806	789.437	643.217	-720.67	-2.54493	-0.000429516	-1.56692	-10.7505	5.89625e-27	9.77009e-24	4.17525e-26	-0.00072067	-2.54493	-21.1991	9.86113e-100	1.63399e-96	3.58331e-99	-0.000291154	-1.62416	-10.6215	2.36817e-26	3.92406e-23	1.75181e-25	1202.59	1131.72	1734	6607	6607	1202.59	779980	781713	1322.59	1241.25	1734	23186	23186	1322.59	779980	781713	1273.35	1188.47	1734	23230	23230	1273.35	779980
A911_04040	1363.85	1137.09	-1275.9	-3.82194	1300.45	1089.74	-1215.64	-4.00589	-0.000782288	-1.93377	-12.2371	1.97188e-34	3.2674e-31	1.51972e-33	-0.00121564	-4.00589	-19.3608	1.67042e-83	2.76789e-80	5.93967e-83	-0.000433356	-2.07155	-21.304	1.05215e-100	1.74342e-97	9.79449e-100	1592.4	1498.55	750	3784	3784	1592.4	781710	782459	1810.87	1699.51	750	13731	13731	1810.87	781710	782459	1780.84	1662.13	750	14052	14052	1780.84	781710
A911_04045	1216.4	1061.93	-1121.39	-4.30788	1154.9	1016.26	-1066.13	-4.51621	-0.000611887	-1.80783	-14.2803	2.91098e-46	4.82349e-43	2.48633e-45	-0.00106613	-4.51621	-25.9744	9.96393e-149	1.65102e-145	3.74382e-148	-0.000454244	-2.49814	-24.1657	5.1933e-129	8.60529e-126	4.88937e-128	1412.26	1329.03	1239	5544	5544	1412.26	782456	783694	1543.87	1448.92	1239	19339	19339	1543.87	782456	783694	1425.05	1330.05	1239	18576	18576	1425.05	782456
A911_04050	4407.59	4205.6	-4280.18	-5.21951	4182.1	3961.56	-4057.11	-5.47149	-0.00272643	-2.21824	-43.4543	0	0	0	-0.00405711	-5.47149	-68.6321	0	0	0	-0.00133068	-2.46659	-41.1342	0	0	0	5250.14	4940.73	2547	42368	42368	5250.14	783744	786290	5404.33	5071.98	2547	139163	139163	5404.33	783744	786290	5229.21	4880.62	2547	140125	140125	5229.21	783744
A911_04055	222.58	140.244	187.348	2.47766	193.755	120.948	162.06	2.36344	8.54553e-05	1.71895	5.20852	1.90365e-07	0.000315434	5.69376e-07	0.00016206	2.36344	9.53519	0	0	0	7.6605e-05	1.37493	3.80489	0.000141866	0.235072	0.000337747	131.682	123.921	453	189	189	131.682	786345	786797	108.519	101.845	453	497	497	108.519	786345	786797	140.161	130.818	453	668	668	140.161	786345
A911_04060	27.4874	14.4098	12.816	1.16191	26.893	12.4438	10.9026	1.15282	-1.0143e-05	-1.14217	-1.20311	0.228932	1	0.288034	7.59631e-07	1.00932	0.0878856	0.929968	1	0.948281	1.09026e-05	1.15282	1.52381	0.127555	1	0.178362	72.7061	68.4213	942	217	217	72.7061	786789	787730	97.7566	91.7448	942	931	931	97.7566	786789	787730	90.3069	84.2869	942	895	895	90.3069	786789
A911_04065	119.294	81.7635	-102.816	-1.37001	122.536	90.4705	-108.362	-1.43598	-8.52537e-05	-1.31383	-5.89073	3.8451e-09	6.37134e-06	1.34986e-08	-0.000108362	-1.43598	-7.62893	2.36754e-14	3.92302e-11	5.98934e-14	-2.31079e-05	-1.09297	-1.75506	0.0792484	1	0.115594	361.447	340.146	1887	2161	2161	361.447	787734	789620	385.268	361.575	1887	7350	7350	385.268	787734	789620	395.359	369.003	1887	7849	7849	395.359	787734
A911_04070	64.9007	24.3799	-37.2366	-1.28942	65.5598	24.3772	-40.4641	-1.35169	-3.81096e-05	-1.32458	-3.0316	0.0024326	1	0.00459615	-4.04641e-05	-1.35169	-3.51775	0.000435228	0.721172	0.000680351	-2.35449e-06	-1.02046	-0.232668	0.816019	1	0.859596	145.057	136.508	198	91	91	145.057	789630	789827	179.34	168.311	198	359	359	179.34	789630	789827	173.297	161.745	198	361	361	173.297	789630
A911_04075	100.079	29.782	-70.2593	-1.3148	100.091	37.843	-75.4552	-1.37799	-7.09083e-05	-1.3473	-3.53419	0.000409031	0.677765	0.000860108	-7.54552e-05	-1.37799	-3.76792	0.000164619	0.272774	0.000264315	-4.54695e-06	-1.02278	-0.391964	0.695085	1	0.753767	253.468	238.53	843	677	677	253.468	789820	790662	313.983	294.674	843	2676	2676	313.983	789820	790662	312.885	292.027	843	2775	2775	312.885	789820
A911_04080	52.212	23.1877	-28.7427	-1.21131	53.4785	23.8991	-31.789	-1.25918	-3.1789e-05	-1.25918	-2.74532	0.00604529	1	0.0106338	-1.67509e-05	-1.12166	-1.26437	0.206096	1	0.242027	1.50382e-05	1.12261	1.35488	0.175456	1	0.236559	152.036	143.076	492	237	237	152.036	790664	791155	156.208	146.602	492	777	777	156.208	790664	791155	186.042	173.64	492	963	963	186.042	790664
A911_04085	152.571	36.6552	78.3583	1.44794	129.691	35.2428	62.5856	1.38182	7.1303e-06	1.0435	0.311726	0.755249	1	0.803155	6.25856e-05	1.38182	2.28996	0.0220239	1	0.0291949	5.54553e-05	1.32422	3.01742	0.00254934	1	0.00497558	135.079	127.119	486	208	208	135.079	791251	791736	173.401	162.737	486	852	852	173.401	791251	791736	216.306	201.886	486	1106	1106	216.306	791251
A911_04090	336.698	279.943	297.282	1.87383	284.996	238.081	251.214	1.78766	0.000245651	1.77022	14.1753	0	0	0	0.000251214	1.78766	14.4519	0	0	0	5.56342e-06	1.00985	0.28614	0.774771	1	0.824942	323.188	304.142	1626	1665	1665	323.188	791633	793258	333.72	313.197	1626	5486	5486	333.72	791633	793258	363.713	339.467	1626	6222	6222	363.713	791633
A911_04095	282.391	116.444	171.961	1.66746	243.253	98.8271	142.762	1.59132	9.30268e-05	1.38532	2.26773	0.0233458	1	0.0367021	0.000142762	1.59132	3.68224	0.0002312	0.383098	0.000369786	4.97357e-05	1.14871	1.74257	0.0814092	1	0.118208	183.551	172.734	282	164	164	183.551	793255	793536	289.369	271.574	282	825	825	289.369	793255	793536	299.978	279.981	282	890	890	299.978	793255
A911_04100	356.693	184.955	210.553	1.32271	306.561	135.949	160.232	1.26198	0.00015982	1.26131	2.95497	0.00312704	1	0.00578939	0.000160232	1.26198	3.94432	8.00295e-05	0.132609	0.000130392	4.1205e-07	1.00053	0.00974162	0.992227	1	1	570.597	536.969	1296	2343	2343	570.597	793539	794834	692	649.444	1296	9067	9067	692	793539	794834	694.755	648.441	1296	9473	9473	694.755	793539
A911_04105	528.116	458.425	495.173	2.6327	461.513	394.968	429.864	2.51169	0.000205108	1.7213	12.7736	0	0	0	0.000429864	2.51169	23.5683	0	0	0	0.000224755	1.45918	11.224	0	0	0	293.174	275.896	1125	1045	1045	293.174	794920	796044	311.594	292.431	1125	3544	3544	311.594	794920	796044	305.087	284.75	1125	3611	3611	305.087	794920
A911_04110	623.567	542.411	594.241	2.88244	544.298	469.04	517.916	2.74978	0.00030717	2.03777	15.4946	0	0	0	0.000517916	2.74978	26.3304	0	0	0	0.000210747	1.3494	8.73093	0	0	0	305.768	287.747	801	776	776	305.768	796041	796841	331.311	310.936	801	2683	2683	331.311	796041	796841	309.949	289.287	801	2612	2612	309.949	796041
A911_04115	212.626	153.821	177.427	3.54106	187.485	134.534	155.72	3.3802	7.75512e-05	2.18539	6.18007	6.40774e-10	1.06176e-06	2.44646e-09	0.00015572	3.3802	11.495	0	0	0	7.81684e-05	1.54673	7.09599	1.28431e-12	2.1281e-09	6.67114e-12	48.1262	45.2899	282	43	43	48.1262	796838	797119	75.0606	70.4446	282	214	214	75.0606	796838	797119	86.2859	80.5339	282	256	256	86.2859	796838
A911_04120	82.0956	61.4575	73.5054	1.79598	73.1279	51.1845	63.1909	1.74196	-1.41502e-06	-1.01661	-0.187022	0.851643	1	0.886415	6.17759e-05	1.71349	6.98115	2.9281e-12	4.85187e-09	6.91149e-12	6.31909e-05	1.74196	7.16266	7.91367e-13	1.3113e-09	4.1761e-12	91.1786	85.8051	2160	624	624	91.1786	797116	799275	91.997	86.3394	2160	2009	2009	91.997	797116	799275	93.8612	87.6042	2160	2133	2133	93.8612	797116
A911_04125	68.7929	33.79	46.9932	1.31934	61.1868	31.8925	40.8632	1.30777	-1.82867e-05	-1.13773	-1.45114	0.14674	1	0.195143	2.25765e-05	1.14946	1.8856	0.059349	1	0.0748981	4.08632e-05	1.30777	3.56778	0.000360018	0.596549	0.000798594	142.666	134.258	1188	537	537	142.666	799268	800455	162.771	152.761	1188	1955	1955	162.771	799268	800455	178.017	166.15	1188	2225	2225	178.017	799268
A911_04130	10.718	7.66553	3.2895	1.15805	9.57036	6.14096	2.13167	1.10971	-7.36322e-08	-1.00379	-0.0204397	0.983693	1	0.995711	2.05804e-06	1.10552	0.533817	0.593468	1	0.636902	2.13167e-06	1.10971	0.553373	0.580008	1	0.657535	18.1606	17.0903	504	29	29	18.1606	800433	800936	18.2516	17.1291	504	93	93	18.2516	800433	800936	26.0254	24.2905	504	138	138	26.0254	800433
A911_04135	139.146	73.7571	-91.3344	-1.27842	142.974	72.0856	-99.6792	-1.33972	-6.3306e-05	-1.19196	-1.76361	0.0777979	1	0.110275	-9.96792e-05	-1.33972	-3.2305	0.00123573	1	0.00182659	-3.63732e-05	-1.12396	-1.577	0.114796	1	0.16244	356.744	335.72	330	373	373	356.744	800936	801265	439.108	412.104	330	1465	1465	439.108	800936	801265	462.285	431.469	330	1605	1605	462.285	800936
A911_04140	468.385	332.863	-406.309	-1.87396	460.661	333.599	-400.961	-1.9642	-0.000193804	-1.31108	-5.34306	9.13948e-08	0.000151441	2.8413e-07	-0.000400961	-1.9642	-11.356	6.93333e-30	1.14885e-26	2.10028e-29	-0.000207157	-1.49816	-11.1353	8.45218e-29	1.40053e-25	6.51408e-28	804.022	756.638	1275	3248	3248	804.022	801262	802536	928.683	871.572	1275	11971	11971	928.683	801262	802536	880.939	822.214	1275	11817	11817	880.939	801262
A911_04145	319.362	281.923	-295.862	-2.05084	309.079	277.734	-289.53	-2.14964	-0.00013405	-1.3291	-7.53995	4.7023e-14	7.79172e-11	2.39745e-13	-0.00028953	-2.14964	-17.8097	5.97548e-71	9.90137e-68	2.0845e-70	-0.00015548	-1.61737	-10.4909	9.51626e-26	1.57684e-22	6.97718e-25	569.564	535.997	348	628	628	569.564	802533	802880	572.437	537.234	348	2014	2014	572.437	802533	802880	590.234	550.888	348	2161	2161	590.234	802533
A911_04150	678.944	353.642	520.816	1.82642	581.072	292.323	438.718	1.74275	0.000147769	1.25017	2.57867	0.00991806	1	0.0168039	0.000438718	1.74275	6.77156	1.27414e-11	2.11124e-08	2.92012e-11	0.000290949	1.39401	6.81378	9.50773e-12	1.57543e-08	4.62003e-11	517.48	486.983	849	1392	1392	517.48	802960	803808	662.673	621.92	849	5688	5688	662.673	802960	803808	710.463	663.102	849	6346	6346	710.463	802960
A911_04155	754.214	657.616	705.302	2.55786	653.719	565.949	611.384	2.44041	0.000248753	1.58606	12.47	0	0	0	0.000611384	2.44041	26.8472	0	0	0	0.000362631	1.53866	15.2	0	0	0	423.055	398.123	849	1138	1138	423.055	803818	804666	467.413	438.668	849	4012	4012	467.413	803818	804666	467.746	436.565	849	4178	4178	467.746	803818
A911_04160	37.1376	18.5169	19.497	1.09686	40.1446	11.5223	-20.3369	-1.11206	-2.03369e-05	-1.11206	-1.73683	0.0824168	1	0.116322	-4.33324e-06	-1.02194	-0.363078	0.716546	1	0.756253	1.60037e-05	1.08818	1.42401	0.154444	1	0.210976	202.529	190.593	1161	745	745	202.529	804688	805848	208.643	195.812	1161	2449	2449	208.643	804688	805848	234.717	219.07	1161	2867	2867	234.717	804688
A911_04165	115.53	68.4535	-97.496	-1.41985	118.929	74.8033	-101.397	-1.48818	-8.16054e-05	-1.35871	-5.3546	8.57471e-08	0.000142083	2.68081e-07	-0.000101397	-1.48818	-6.74977	1.481e-11	2.45402e-08	3.38019e-11	-1.97918e-05	-1.09529	-1.64341	0.100298	1	0.143271	302.06	284.258	1257	1203	1203	302.06	805845	807101	345.286	324.052	1257	4388	4388	345.286	805845	807101	341.784	319	1257	4520	4520	341.784	805845
A911_04170	328.153	253.712	286.329	13.6754	294.392	226.286	256.017	13.5716	-7.69067e-05	-4.77649	-12.2821	1.13156e-34	1.875e-31	8.84435e-34	0.00017911	2.84134	8.93339	0	0	0	0.000256017	13.5716	13.1969	0	0	0	114.035	107.314	429	155	155	114.035	807167	807595	95.4532	89.5831	429	414	414	95.4532	807167	807595	101.696	94.9169	429	459	459	101.696	807167
A911_04175	16.672	9.12521	-9.62648	-1.48562	14.9444	7.93371	-8.80384	-1.49662	2.41766e-06	1.10026	0.588425	0.556247	1	0.621703	-6.38618e-06	-1.36024	-1.71003	0.087261	1	0.107743	-8.80384e-06	-1.49662	-2.29211	0.0218991	1	0.0368769	30.0589	28.2874	567	54	54	30.0589	807722	808288	20.9337	19.6463	567	120	120	20.9337	807722	808288	26.1511	24.4079	567	156	156	26.1511	807722
A911_04180	12.1354	6.02922	7.38118	1.22654	10.3306	4.13071	5.19218	1.16996	4.50201e-07	1.01474	0.0993962	0.920824	1	0.943019	5.19218e-06	1.16996	1.10458	0.269343	1	0.311012	4.74197e-06	1.15297	1.00539	0.314708	1	0.396254	30.4125	28.6202	1785	172	172	30.4125	808285	810069	34.7992	32.6591	1785	628	628	34.7992	808285	810069	32.5351	30.3662	1785	611	611	32.5351	808285
A911_04185	16.7149	4.825	-5.70736	-1.06583	18.5217	7.37841	-8.44074	-1.10795	-8.44074e-06	-1.10795	-1.13881	0.254781	1	0.317661	-6.99757e-06	-1.08787	-0.939997	0.347219	1	0.391922	1.44317e-06	1.01846	0.19898	0.842279	1	0.88054	87.4248	82.2725	1065	295	295	87.4248	810059	811123	90.7386	85.1585	1065	977	977	90.7386	810059	811123	99.0655	92.4616	1065	1110	1110	99.0655	810059
A911_04190	636.505	522.19	-561.913	-10.1789	596.4	492.65	-529.36	-10.6669	-0.000439947	-4.05153	-9.07728	1.11358e-19	1.84521e-16	7.12435e-19	-0.00052936	-10.6669	-16.5051	3.39328e-61	5.62266e-58	1.15219e-60	-8.94128e-05	-2.63281	-2.42732	0.0152108	1	0.0263987	590.031	555.258	360	673	673	590.031	811751	812110	585.502	549.495	360	2131	2131	585.502	811751	812110	693.86	647.606	360	2628	2628	693.86	811751
A911_04195	398.529	245.058	-317.284	-10.4496	373.212	232.473	-298.757	-10.949	-0.000236703	-3.57055	-5.07559	3.86315e-07	0.000640124	1.1191e-06	-0.000298757	-10.949	-7.638	2.20679e-14	3.65665e-11	5.59121e-14	-6.20539e-05	-3.06647	-2.40643	0.0161093	1	0.0278344	283.461	266.756	795	714	714	283.461	812122	812916	339.783	318.887	795	2731	2731	339.783	812122	812916	429.336	400.716	795	3591	3591	429.336	812122
A911_04230	230.216	67.1414	-123.73	-1.48628	211.691	60.5358	-113.737	-1.49999	8.41851e-05	1.32753	3.35066	0.000806202	1	0.00161924	-2.95519e-05	-1.12991	-0.995335	0.319573	1	0.363191	-0.000113737	-1.49999	-3.10535	0.00190053	1	0.00378596	256.133	241.038	642	521	521	256.133	814502	815143	275.319	258.388	642	1787	1787	275.319	814502	815143	291.07	271.667	642	1966	1966	291.07	814502
A911_04235	153.852	31.752	57.1897	1.16013	142.161	39.8107	-53.3792	-1.16649	3.90617e-05	1.11663	0.939153	0.347652	1	0.417133	-1.43175e-05	-1.04466	-0.923298	0.355852	1	0.399219	-5.33792e-05	-1.16649	-1.29344	0.195859	1	0.261093	375.736	353.592	378	450	450	375.736	815178	815555	359.536	337.425	378	1374	1374	359.536	815178	815555	336.193	313.782	378	1337	1337	336.193	815178
A911_04240	182.887	20.3221	-48.3879	-1.06583	183.494	46.3251	-71.9052	-1.10849	-7.19052e-05	-1.10849	-1.64558	0.0998503	1	0.138686	-4.18768e-05	-1.06044	-0.616133	0.537807	1	0.582068	3.00284e-05	1.04531	0.53488	0.592733	1	0.666774	867.661	816.527	546	1501	1501	867.661	815620	816165	746.366	700.467	546	4120	4120	746.366	815620	816165	736.197	687.121	546	4229	4229	736.197	815620
A911_04245	162.297	37.585	-67.9606	-1.49629	154.999	33.6305	-69.5516	-1.56814	-2.76877e-05	-1.16854	-0.869312	0.384676	1	0.454642	-6.95516e-05	-1.56814	-1.97029	0.0488058	1	0.0621608	-4.18639e-05	-1.34197	-2.26645	0.023424	1	0.0390086	145.498	136.923	141	65	65	145.498	816373	816513	207.644	194.875	141	296	296	207.644	816373	816513	261.554	244.118	141	388	388	261.554	816373
A911_04250	113.898	28.7664	74.5549	1.35353	93.2156	14.5023	57.5659	1.29107	3.93387e-05	1.19891	2.19156	0.0284113	1	0.04408	5.75659e-05	1.29107	2.94329	0.00324742	1	0.00468726	1.82272e-05	1.07687	1.23349	0.217393	1	0.286572	241.326	227.104	633	484	484	241.326	816501	817133	185.323	173.926	633	1186	1186	185.323	816501	817133	206.015	192.282	633	1372	1372	206.015	816501
A911_04255	186.744	130.818	150.547	1.76365	158.46	107.622	126.131	1.68237	0.000100767	1.54515	7.46498	8.32667e-14	1.37973e-10	4.15581e-13	0.000126131	1.68237	9.81251	0	0	0	2.53641e-05	1.08881	1.69382	0.0903	1	0.129885	206.516	194.345	243	159	159	206.516	817130	817372	180.727	169.613	243	444	444	180.727	817130	817372	204.18	190.569	243	522	522	204.18	817130
A911_04260	174.963	115.372	144.328	2.41717	151.941	99.7241	124.684	2.30603	6.53969e-05	1.68502	6.69889	2.10025e-11	3.48012e-08	9.06281e-11	0.000124684	2.30603	10.6829	0	0	0	5.92868e-05	1.36855	4.75767	1.95849e-06	0.00324522	5.83673e-06	88.3249	83.1196	1047	293	293	88.3249	817356	818402	108.264	101.606	1047	1146	1146	108.264	817356	818402	108.939	101.677	1047	1200	1200	108.939	817356
A911_04270	121.131	47.7192	-42.9215	-1.09431	106.926	62.9076	-55.0999	-1.13538	-1.33009e-05	-1.02964	-0.421511	0.673382	1	0.733111	-5.50999e-05	-1.13538	-2.33821	0.0193766	1	0.0258928	-4.17989e-05	-1.1027	-1.51025	0.13098	1	0.182535	499.921	470.459	411	651	651	499.921	820572	820982	452.202	424.393	411	1879	1879	452.202	820572	820982	526.587	491.484	411	2277	2277	526.587	820572
A911_04280	205.981	148.111	176.885	1.6699	171.868	119.329	146.817	1.59303	5.04117e-05	1.20362	3.73879	0.000184909	0.306393	0.000403149	0.000146817	1.59303	10.0382	0	0	0	9.64055e-05	1.32353	6.34701	2.19562e-10	3.63814e-07	9.40089e-10	249.166	234.482	2826	2231	2231	249.166	821515	824340	281.475	264.165	2826	8042	8042	281.475	821515	824340	261.503	244.071	2826	7775	7775	261.503	821515
A911_04285	398.879	246.747	301.241	2.10452	348.586	216.533	257.702	2.00745	0.000106285	1.4155	1.57189	0.115976	1	0.158689	0.000257702	2.00745	6.30885	2.81136e-10	4.65843e-07	6.13759e-10	0.000151417	1.41819	2.15873	0.0308709	1	0.0499542	325.004	305.85	2253	2320	2320	325.004	824465	826717	235.14	220.68	2253	5356	5356	235.14	824465	826717	258.063	240.86	2253	6117	6117	258.063	824465
A911_04290	116.746	91.2668	103.067	2.30719	100.64	81.0573	88.7925	2.20119	6.75868e-05	1.91432	6.7709	1.28002e-11	2.12099e-08	5.58156e-11	8.87925e-05	2.20119	9.99835	0	0	0	2.12058e-05	1.14986	1.8654	0.0621254	1	0.0927403	74.3304	69.9498	1932	455	455	74.3304	827100	829031	80.7369	75.7718	1932	1577	1577	80.7369	827100	829031	81.4708	76.0399	1932	1656	1656	81.4708	827100
A911_04295	75.7819	47.5031	59.0504	1.8965	64.8693	41.1344	49.98	1.8094	4.42583e-05	1.71674	5.91879	3.2433e-09	5.37414e-06	1.14587e-08	4.998e-05	1.8094	6.57285	4.93661e-11	8.17996e-08	1.10242e-10	5.72178e-06	1.05398	0.671659	0.501801	1	0.584317	57.741	54.3381	1290	236	236	57.741	829035	830324	72.0751	67.6427	1290	940	940	72.0751	829035	830324	67.7871	63.2683	1290	920	920	67.7871	829035
A911_04300	90.6196	30.6381	42.365	1.09484	65.8991	20.4573	18.626	1.04447	1.12055e-05	1.02676	0.493566	0.621613	1	0.683485	1.8626e-05	1.04447	1.07618	0.281845	1	0.324317	7.42045e-06	1.01726	0.320546	0.748555	1	0.800746	427.489	402.295	663	898	898	427.489	830318	830980	444.133	416.82	663	2977	2977	444.133	830318	830980	468.509	437.277	663	3268	3268	468.509	830318
A911_04305	263.767	165.411	-189.617	-1.17743	296.102	192.789	-223.885	-1.23422	-9.08578e-05	-1.08344	-1.51677	0.129325	1	0.175361	-0.000223885	-1.23422	-5.9924	2.06776e-09	3.42627e-06	4.32065e-09	-0.000133027	-1.13917	-2.50104	0.012383	1	0.0218516	1202.7	1131.82	1584	6036	6036	1202.7	830967	832550	1324	1242.58	1584	21203	21203	1324	830967	832550	1248.12	1164.92	1584	20800	20800	1248.12	830967
A911_04310	557.363	344.508	-445.651	-1.45514	569.165	360.953	-460.176	-1.52536	-0.000288531	-1.27543	-3.26297	0.00110252	1	0.00217486	-0.000460176	-1.52536	-9.09911	9.11036e-20	1.50959e-16	2.60723e-19	-0.000171645	-1.19596	-1.94726	0.0515041	1	0.0788017	1480.63	1393.37	489	2294	2294	1480.63	832547	833035	1433.71	1345.54	489	7088	7088	1433.71	832547	833035	1360.04	1269.38	489	6997	6997	1360.04	832547
A911_04325	337.984	242.134	291.961	1.85127	285.68	204.639	246.317	1.76605	0.000143107	1.44506	8.84191	0	0	0	0.000246317	1.76605	12.4106	0	0	0	0.00010321	1.22212	4.91153	9.03713e-07	0.00149745	2.78337e-06	332.785	313.172	1287	1357	1357	332.785	835660	836946	336.238	315.56	1287	4375	4375	336.238	835660	836946	359.888	335.897	1287	4873	4873	359.888	835660
A911_04340	514.195	286.358	-414.574	-1.59052	515.95	290.309	-418.949	-1.66706	-0.000324762	-1.44966	-6.90243	5.11251e-12	8.47143e-09	2.26509e-11	-0.000418949	-1.66706	-8.5211	1.58089e-17	2.61954e-14	4.37319e-17	-9.4187e-05	-1.14997	-2.53821	0.0111421	1	0.0198307	1177.1	1107.73	366	1365	1365	1177.1	840376	840741	1034.25	970.645	366	3827	3827	1034.25	840376	840741	1138.51	1062.62	366	4384	4384	1138.51	840376
A911_04345	459.628	295.257	378.057	1.28252	377.07	216.409	293.202	1.2337	0.000293202	1.2337	7.14865	8.7641e-13	1.45221e-09	4.11391e-12	0.000208136	1.1659	6.92039	4.50462e-12	7.46415e-09	1.05725e-11	-8.50657e-05	-1.05815	-2.03263	0.0420897	1	0.065241	1307.32	1230.28	570	2361	2361	1307.32	840771	841340	1334.44	1252.38	570	7690	7690	1334.44	840771	841340	1372.71	1281.2	570	8232	8232	1372.71	840771
A911_04350	168.018	82.0205	111.573	1.38347	144.349	73.2512	90.4122	1.3315	9.04122e-05	1.3315	3.53004	0.000415502	0.688487	0.000871503	4.74524e-05	1.17399	1.60853	0.107719	1	0.13163	-4.29597e-05	-1.13417	-1.37764	0.168314	1	0.228416	270.53	254.587	147	126	126	270.53	841333	841479	274.53	257.647	147	408	408	274.53	841333	841479	327.823	305.97	147	507	507	327.823	841333
A911_04355	58.1453	22.7698	-39.5157	-1.43333	51.7336	25.2633	-36.2441	-1.44442	8.27724e-06	1.07558	0.950942	0.341634	1	0.41116	-2.79668e-05	-1.34293	-3.50448	0.000457499	0.758076	0.000712477	-3.62441e-05	-1.44442	-4.44642	8.73161e-06	0.0144683	2.37574e-05	111.569	104.994	744	263	263	111.569	841595	842338	117.391	110.172	744	883	883	117.391	841595	842338	121.494	113.395	744	951	951	121.494	841595
A911_04360	92.254	50.205	-61.8757	-1.44548	90.7218	45.176	-63.9677	-1.51495	-2.74081e-05	-1.17047	-1.69236	0.0905781	1	0.126978	-6.39677e-05	-1.51495	-4.22758	2.36219e-05	0.0391414	4.01039e-05	-3.65597e-05	-1.29431	-3.39244	0.000692728	1	0.00147539	171.88	161.75	729	397	397	171.88	842331	843059	207.999	195.208	729	1533	1533	207.999	842331	843059	222.434	207.606	729	1706	1706	222.434	842331
A911_04365	571.466	512.36	-539.951	-3.22429	543.194	493.408	-516.684	-3.3796	-0.000351546	-1.91963	-7.78523	6.96042e-15	1.15334e-11	3.75681e-14	-0.000516684	-3.3796	-29.0297	2.88907e-185	4.78719e-182	1.10559e-184	-0.000165138	-1.76055	-3.82192	0.000132421	0.219422	0.000317542	756.021	711.466	1467	3514	3514	756.021	843087	844553	778.887	730.988	1467	11552	11552	778.887	843087	844553	813.2	758.99	1467	12551	12551	813.2	843087
A911_04370	90.2163	68.5481	67.4816	1.60783	76.4609	55.7467	55.5471	1.53359	4.36212e-05	1.41903	2.27809	0.022721	1	0.0358219	5.55471e-05	1.53359	5.92456	3.13144e-09	5.1888e-06	6.49411e-09	1.19259e-05	1.08073	0.60767	0.543406	1	0.6227	112.624	105.987	468	167	167	112.624	844657	845124	111.17	104.333	468	526	526	111.17	844657	845124	109.266	101.982	468	538	538	109.266	844657
A911_04380	187.903	70.7352	-107.098	-1.28474	187.124	84.7622	-116.655	-1.34683	-4.67042e-05	-1.11495	-1.63421	0.102214	1	0.14185	-0.000116655	-1.34683	-4.60923	4.04181e-06	0.00669728	7.12477e-06	-6.99511e-05	-1.20797	-2.28117	0.0225384	1	0.0377233	458.582	431.556	978	1421	1421	458.582	846114	847091	472.005	442.978	978	4667	4667	472.005	846114	847091	519.078	484.475	978	5341	5341	519.078	846114
A911_04385	40.2756	16.5981	24.7562	1.64985	34.5366	14.4771	20.5095	1.57445	4.42062e-06	1.12382	0.780217	0.435263	1	0.504005	2.05095e-05	1.57445	3.35077	0.000805888	1	0.00122735	1.60889e-05	1.40099	2.83926	0.00452188	1	0.00860876	36.1855	34.053	471	54	54	36.1855	847247	847717	31.0805	29.1691	471	148	148	31.0805	847247	847717	47.0202	43.8857	471	233	233	47.0202	847247
A911_04390	1736.12	1400.09	-1585.89	-5.24653	1634.52	1336.72	-1502.75	-5.49868	-0.00125024	-3.13151	-13.0398	7.27535e-39	1.20552e-35	5.88061e-38	-0.00150275	-5.49868	-19.5479	4.35288e-85	7.21273e-82	1.55112e-84	-0.000252511	-1.75592	-4.20679	2.59025e-05	0.0429204	6.72734e-05	1796.6	1690.72	351	1998	1998	1796.6	847803	848153	1997.39	1874.56	351	7088	7088	1997.39	847803	848153	2084.04	1945.12	351	7696	7696	2084.04	847803
A911_04395	864.246	662.59	-770.995	-4.22157	815.859	636.021	-733.043	-4.42461	-0.000575404	-2.54808	-10.5388	5.72838e-26	9.49193e-23	4.00503e-25	-0.000733043	-4.42461	-16.3449	4.75712e-60	7.88254e-57	1.60541e-59	-0.000157638	-1.73645	-4.71982	2.36064e-06	0.00391158	6.94774e-06	921.076	866.793	453	1322	1322	921.076	848225	848677	1018.59	955.953	453	4665	4665	1018.59	848225	848677	1091.28	1018.54	453	5201	5201	1091.28	848225
A911_04400	504.076	258.239	-416.482	-2.22913	481.615	260.561	-404.971	-2.33638	-0.000336495	-1.90574	-5.71108	1.12271e-08	1.86033e-05	3.80435e-08	-0.000404971	-2.33638	-6.98537	2.84158e-12	4.70849e-09	6.71683e-12	-6.84762e-05	-1.22597	-2.49531	0.0125846	1	0.0221365	635.175	597.741	561	1129	1129	635.175	848674	849234	812.627	762.653	561	4609	4609	812.627	848674	849234	818.17	763.629	561	4829	4829	818.17	848674
A911_04405	1256.19	1088.38	1095.98	3.01551	1103.51	945.236	956.615	2.87611	0.000920413	2.80511	9.71163	0	0	0	0.000956615	2.87611	19.8018	0	0	0	3.62026e-05	1.02531	0.349603	0.726636	1	0.780828	532.343	500.97	900	1518	1518	532.343	849241	850140	578.743	543.152	900	5266	5266	578.743	849241	850140	520.237	485.557	900	4926	4926	520.237	849241
A911_04410	7901.58	3006.39	-5620.58	-1.91746	7048.32	2893.77	-5101.75	-1.93109	0.00220955	1.26394	1.9712	0.0487011	1	0.0722451	-0.0028922	-1.52784	-14.2169	7.20619e-46	1.19407e-42	2.36918e-45	-0.00510175	-1.93109	-4.5706	4.86347e-06	0.00805877	1.36589e-05	9161.43	8621.51	297	8621	8621	9161.43	850267	850563	8599.32	8070.48	297	25821	25821	8599.32	850267	850563	9024.24	8422.67	297	28198	28198	9024.24	850267
A911_04415	725.76	566.502	648.251	2.63329	629.992	488.792	562.764	2.51243	0.000301121	1.80926	15.9366	0	0	0	0.000562764	2.51243	17.4275	0	0	0	0.000261644	1.38865	7.76885	7.99361e-15	1.32454e-11	4.79906e-14	371.923	350.004	1833	2160	2160	371.923	850665	852497	402.176	377.443	1833	7453	7453	402.176	850665	852497	416.599	388.828	1833	8034	8034	416.599	850665
A911_04420	212.734	73.8494	127.794	1.663	182.066	56.7132	107.98	1.59755	0.00010798	1.59755	2.97057	0.00297248	1	0.00551557	5.21458e-05	1.28857	3.66045	0.000251779	0.417197	0.000401151	-5.58338e-05	-1.23978	-1.4902	0.136172	1	0.188817	176.868	166.445	414	232	232	176.868	852559	852972	201.646	189.245	414	844	844	201.646	852559	852972	199.741	186.426	414	870	870	199.741	852559
A911_04425	246.94	51.7539	72.4982	1.22076	216.781	60.0484	-53.5738	-1.17434	5.29174e-05	1.17183	0.804121	0.421327	1	0.490611	-6.56334e-07	-1.00214	-0.027875	0.977762	1	0.989708	-5.35738e-05	-1.17434	-0.835412	0.403486	1	0.48944	365.033	343.52	198	229	229	365.033	853012	853209	293.738	275.674	198	588	588	293.738	853012	853209	326.432	304.671	198	680	680	326.432	853012
A911_04430	274.794	98.9998	-110.313	-1.17178	273.799	123.335	-131.259	-1.22853	-9.69617e-05	-1.15931	-1.36836	0.171201	1	0.224608	-0.000131259	-1.22853	-3.30719	0.000942377	1	0.00141699	-3.4297e-05	-1.05971	-0.537652	0.590817	1	0.665523	723.89	681.228	2112	4844	4844	723.89	853190	855301	826.465	775.639	2112	17647	17647	826.465	853190	855301	707.109	659.972	2112	15712	15712	707.109	853190
A911_04435	406.146	277.765	-344.653	-1.31626	424.039	315.098	-370.21	-1.37982	-0.000307303	-1.29617	-10.9112	1.01958e-27	1.68944e-24	7.31359e-27	-0.00037021	-1.37982	-13.3217	1.73358e-40	2.87254e-37	5.56693e-40	-6.29069e-05	-1.06454	-2.43013	0.0150933	1	0.0262431	1390.08	1308.16	930	4096	4096	1390.08	855468	856397	1461.13	1371.27	930	13738	13738	1461.13	855468	856397	1452.11	1355.31	930	14208	14208	1452.11	855468
A911_04440	635.001	391.622	-532.562	-1.54222	626.604	396.548	-541.552	-1.61646	-0.000259107	-1.22319	-3.07856	0.00208007	1	0.00396625	-0.000541552	-1.61646	-8.12076	4.63406e-16	7.67864e-13	1.24451e-15	-0.000282445	-1.32152	-4.97614	6.48683e-07	0.00107487	2.02423e-06	1371.98	1291.13	660	2869	2869	1371.98	856505	857164	1580.64	1483.43	660	10547	10547	1580.64	856505	857164	1591.64	1485.54	660	11052	11052	1591.64	856505
A911_04445	1494	1066.26	-1298.96	-1.74319	1454.03	1032.76	-1293.14	-1.82722	-0.000484337	-1.20419	-2.97303	0.00294878	1	0.00549002	-0.00129314	-1.82722	-12.483	9.25979e-36	1.53435e-32	2.91147e-35	-0.0008088	-1.51739	-5.9842	2.17476e-09	3.60357e-06	8.41957e-09	2828.41	2661.72	753	6748	6748	2828.41	857175	857927	3137.06	2944.14	753	23882	23882	3137.06	857175	857927	3174.87	2963.23	753	25152	25152	3174.87	857175
A911_04450	4243.28	3701.88	-3931.03	-2.12021	4158.02	3638.97	-3837.71	-2.22266	-0.00128811	-1.22645	-6.05384	1.41446e-09	2.34377e-06	5.25508e-09	-0.00383771	-2.22266	-30.8298	1.10542e-208	1.83168e-205	4.27964e-208	-0.0025496	-1.81228	-13.7439	5.55575e-43	9.20588e-40	4.49067e-42	7656.98	7205.73	780	18923	18923	7656.98	857929	858708	7299.17	6850.29	780	57560	57560	7299.17	857929	858708	7364.49	6873.56	780	60435	60435	7364.49	857929
A911_04455	946.064	885.646	-922.241	-1.56884	961.837	903.762	-934.683	-1.64454	-0.000533028	-1.28784	-7.50471	6.15768e-14	1.02033e-10	3.1013e-13	-0.000934683	-1.64454	-26.1688	6.14293e-151	1.01788e-147	2.31864e-150	-0.000401655	-1.27697	-5.83748	5.3001e-09	8.78226e-06	2.00051e-08	2513.26	2365.14	729	5805	5805	2513.26	858730	859458	2563.7	2406.04	729	18895	18895	2563.7	858730	859458	2553.55	2383.33	729	19585	19585	2553.55	858730
A911_04460	71.4099	34.4507	34.4352	1.13745	69.965	37.6255	-36.958	-1.1636	-3.6958e-05	-1.1636	-1.7899	0.07347	1	0.104858	-8.008e-06	-1.03142	-0.374322	0.708164	1	0.747934	2.895e-05	1.12815	2.14651	0.0318326	1	0.0510122	243.614	229.257	789	609	609	243.614	859594	860382	282.694	265.309	789	2255	2255	282.694	859594	860382	315.024	294.024	789	2615	2615	315.024	859594
A911_04465	218.251	82.1879	-157.171	-1.25264	225.229	108.19	-174.131	-1.31294	-0.000123039	-1.20253	-4.01509	5.94238e-05	0.0984653	0.000139272	-0.000174131	-1.31294	-5.73455	9.77791e-09	1.6202e-05	1.97105e-08	-5.10923e-05	-1.09182	-2.59463	0.00946932	1	0.0171109	721.088	678.592	555	1268	1268	721.088	860398	860952	791.649	742.965	555	4442	4442	791.649	860398	860952	825.131	770.126	555	4818	4818	825.131	860398
A911_04470	186.493	100.591	132.159	1.30135	167.852	109.521	115.117	1.2911	-0.000106792	-1.27005	-6.17491	6.62042e-10	1.097e-06	2.51606e-09	8.32521e-06	1.01658	0.250154	0.802468	1	0.835232	0.000115117	1.2911	3.51591	0.000438246	0.726174	0.000960548	539.722	507.914	438	749	749	539.722	861118	861555	527.98	495.511	438	2338	2338	527.98	861118	861555	539.264	503.316	438	2485	2485	539.264	861118
A911_04475	208.868	108.567	139.241	1.42462	183.807	96.3262	122.329	1.4138	-7.03174e-05	-1.23786	-2.01742	0.0436515	1	0.0652803	5.2012e-05	1.14213	1.19902	0.230521	1	0.267488	0.000122329	1.4138	4.16205	3.15409e-05	0.0522633	8.11541e-05	459.684	432.593	333	485	485	459.684	861555	861887	358.815	336.748	333	1208	1208	358.815	861555	861887	351.939	328.478	333	1233	1233	351.939	861555
A911_04480	113.725	39.3103	67.9112	1.19011	95.8228	49.953	-63.0482	-1.19579	-6.30482e-05	-1.19579	-4.10745	4.0006e-05	0.0662899	9.48353e-05	-4.83047e-06	-1.0127	-0.297379	0.766177	1	0.799972	5.82177e-05	1.18079	3.73582	0.000187105	0.310033	0.000433007	404.727	380.875	549	704	704	404.727	861884	862432	415.465	389.915	549	2306	2306	415.465	861884	862432	411.88	384.424	549	2379	2379	411.88	861884
A911_04485	71.5443	45.808	-53.0214	-1.15314	77.9271	57.9613	-62.5948	-1.20078	-6.21897e-05	-1.19923	-4.11181	3.92569e-05	0.0650486	9.31929e-05	-6.25948e-05	-1.20078	-4.13982	3.47587e-05	0.0575952	5.85317e-05	-4.05078e-07	-1.0013	-0.0280936	0.977588	1	0.990306	389.633	366.67	597	737	737	389.633	862451	863047	410.723	385.465	597	2479	2479	410.723	862451	863047	397.392	370.901	597	2496	2496	397.392	862451
A911_04490	119.276	61.5927	65.0022	1.12947	126.089	60.4636	-75.9379	-1.16775	-7.59379e-05	-1.16775	-2.86483	0.00417235	1	0.00755584	-2.13783e-05	-1.04215	-0.796289	0.425864	1	0.470438	5.45596e-05	1.12053	3.05086	0.00228191	1	0.00449064	522.987	492.166	1452	2406	2406	522.987	863044	864495	610.023	572.508	1452	8955	8955	610.023	863044	864495	558.382	521.159	1452	8530	8530	558.382	863044
A911_04495	78.0553	31.8288	34.9212	1.07453	72.7873	37.3271	-33.1564	-1.07847	-3.31564e-05	-1.07847	-1.38614	0.165705	1	0.217915	-5.37047e-06	-1.01193	-0.222724	0.82375	1	0.855234	2.77859e-05	1.06576	1.62935	0.103239	1	0.146965	441.98	415.932	1104	1546	1546	441.98	864492	865595	517.853	486.006	1104	5780	5780	517.853	864492	865595	498.32	465.101	1104	5788	5788	498.32	864492
A911_04500	670.742	441.892	535.526	1.97328	578.038	374.895	455.411	1.8831	0.000205485	1.39846	3.11577	0.00183469	1	0.00352269	0.000455411	1.8831	7.8346	4.66294e-15	7.72649e-12	1.20538e-14	0.000249926	1.34655	6.21465	5.14436e-10	8.5242e-07	2.14176e-09	430.638	405.258	1383	1887	1887	430.638	865617	866999	603.626	566.504	1383	8440	8440	603.626	865617	866999	616.412	575.321	1383	8969	8969	616.412	865617
A911_04505	720.859	539.917	614.94	1.61234	606.064	439.857	506.862	1.53834	0.000217744	1.23127	2.6788	0.00738861	1	0.0128333	0.000506862	1.53834	14.0127	0	0	0	0.000289118	1.2494	3.47813	0.000504926	0.836662	0.00110287	953.067	896.899	1575	4756	4756	953.067	867009	868583	1022.84	959.939	1575	16287	16287	1022.84	867009	868583	1036.85	967.734	1575	17181	17181	1036.85	867009
A911_04510	594.612	278.683	341.863	1.24873	498.924	187.74	259.988	1.20175	0.000259988	1.20175	2.19783	0.0279612	1	0.0434225	0.000202254	1.15695	6.2137	5.17548e-10	8.57578e-07	1.10798e-09	-5.77345e-05	-1.03872	-0.48538	0.627407	1	0.696792	1337.17	1258.36	1800	7626	7626	1337.17	868596	870395	1416.8	1329.67	1800	25783	25783	1416.8	868596	870395	1369.29	1278.01	1800	25931	25931	1369.29	868596
A911_04515	45.2169	23.4425	-35.619	-2.19428	43.7343	23.5679	-34.6715	-2.29968	-1.89761e-05	-1.44784	-2.94679	0.00321095	1	0.00592489	-3.46715e-05	-2.29968	-5.75966	8.42889e-09	1.39667e-05	1.70325e-08	-1.56954e-05	-1.58835	-3.27161	0.00106937	1	0.00222049	54.6036	51.3856	1341	232	232	54.6036	870427	871767	73.6121	69.0851	1341	998	998	73.6121	870427	871767	68.1151	63.5745	1341	961	961	68.1151	870427
A911_04520	118.414	80.5277	-101.399	-4.2404	111.505	77.5127	-96.3957	-4.44476	-6.24324e-05	-2.00784	-5.37516	7.65185e-08	0.000126791	2.40591e-07	-9.63957e-05	-4.44476	-11.3628	6.41452e-30	1.06289e-26	1.94782e-29	-3.39633e-05	-2.2137	-3.75994	0.000169956	0.281618	0.000397204	116.318	109.463	1335	492	492	116.318	871780	873114	135.587	127.249	1335	1830	1830	135.587	871780	873114	146.169	136.426	1335	2053	2053	146.169	871780
A911_04525	644.439	404.512	-478.503	-1.1295	761.499	472.865	-608.506	-1.18412	-0.000495515	-1.14498	-10.0422	9.94871e-24	1.6485e-20	6.78396e-23	-0.000608506	-1.18412	-7.60054	2.94945e-14	4.88724e-11	7.41615e-14	-0.000112991	-1.03419	-1.42972	0.152797	1	0.209244	4233.38	3983.89	339	4547	4547	4233.38	873347	873685	4139.99	3885.39	339	14189	14189	4139.99	873347	873685	4147.4	3870.93	339	14792	14792	4147.4	873347
A911_04530	12.3615	7.46787	9.43206	1.35471	9.92558	5.52322	7.28992	1.29241	4.29567e-06	1.1723	1.01104	0.311997	1	0.380846	7.28992e-06	1.29241	1.67023	0.0948741	1	0.116449	2.99425e-06	1.10245	0.661615	0.508218	1	0.589918	27.3397	25.7285	912	79	79	27.3397	874000	874911	24.2941	22.8001	912	224	224	24.2941	874000	874911	28.1396	26.2638	912	270	270	28.1396	874000
A911_04535	80.3713	64.3936	72.7505	1.58538	66.0127	53.2198	59.7139	1.5125	1.57385e-05	1.13508	1.72844	0.0839098	1	0.11813	5.97139e-05	1.5125	6.0454	1.49045e-09	2.46967e-06	3.14608e-09	4.39754e-05	1.33251	4.337	1.44443e-05	0.0239342	3.86659e-05	118.593	111.604	3513	1320	1320	118.593	874919	878431	124.646	116.981	3513	4427	4427	124.646	874919	878431	129.6	120.961	3513	4790	4790	129.6	874919
A911_04540	39.5429	13.7491	-18.2709	-1.15623	42.311	6.94507	-18.4684	-1.17656	-1.13609e-06	-1.00932	-0.12199	0.902907	1	0.928112	-1.84684e-05	-1.17656	-1.95667	0.0503865	1	0.0640755	-1.73323e-05	-1.1657	-1.8952	0.0580665	1	0.0873899	144.969	136.425	381	175	175	144.969	878476	878856	121.757	114.27	381	469	469	121.757	878476	878856	126.982	118.517	381	509	509	126.982	878476
A911_04545	63.2201	39.8133	51.2133	1.80174	53.4852	33.4179	43.0384	1.71864	3.96579e-06	1.06622	0.617509	0.536899	1	0.603147	4.30384e-05	1.71864	5.84235	5.14733e-09	8.52913e-06	1.05298e-08	3.90726e-05	1.6119	5.24056	1.60093e-07	0.000265274	5.34826e-07	61.0356	57.4385	786	152	152	61.0356	879365	880150	64.9343	60.9411	786	516	516	64.9343	879365	880150	65.6638	61.2866	786	543	543	65.6638	879365
A911_04550	156.014	61.8285	108.652	1.63433	138.976	49.2242	95.8191	1.62018	-3.79776e-05	-1.2458	-2.64128	0.00825946	1	0.0142413	5.78415e-05	1.30051	2.45053	0.0142645	1	0.0193581	9.58191e-05	1.62018	4.50011	6.79214e-06	0.0112546	1.87889e-05	178.222	167.719	1206	681	681	178.222	880173	881378	220.87	207.287	1206	2693	2693	220.87	880173	881378	216.895	202.437	1206	2752	2752	216.895	880173
A911_04555	284.032	159.033	-214.283	-1.43388	286.404	172.119	-218.399	-1.49016	-0.000218399	-1.49016	-7.36578	1.76139e-13	2.91862e-10	8.58419e-13	-0.000160411	-1.31856	-6.78199	1.18542e-11	1.96424e-08	2.72248e-11	5.79884e-05	1.13015	1.83721	0.0661789	1	0.098525	678.902	638.892	2589	5569	5569	678.902	881375	883963	735.209	689.995	2589	19244	19244	735.209	881375	883963	710.355	663.002	2589	19349	19349	710.355	881375
A911_04565	90.997	49.1104	66.6608	1.49078	75.7927	41.9139	53.8075	1.42266	1.26306e-05	1.09921	0.973687	0.330212	1	0.398805	5.38075e-05	1.42266	3.98856	6.64778e-05	0.110154	0.000109388	4.11769e-05	1.29425	3.98074	6.8703e-05	0.113841	0.000170166	112.506	105.876	735	262	262	112.506	884569	885303	142.244	133.497	735	1057	1057	142.244	884569	885303	152.726	142.545	735	1181	1181	152.726	884569
A911_04570	82.0401	34.2408	57.2149	1.51831	68.8792	26.2032	46.4474	1.44896	2.60907e-05	1.25219	2.18092	0.0291893	1	0.0452025	4.64474e-05	1.44896	3.79367	0.000148438	0.245961	0.000239728	2.03567e-05	1.15714	2.10934	0.0349154	1	0.0553635	90.4115	85.0832	1344	385	385	90.4115	885313	886656	112.747	105.814	1344	1532	1532	112.747	885313	886656	128.005	119.472	1344	1810	1810	128.005	885313
A911_04575	127.41	99.4769	109.804	2.06968	109.262	84.0282	95.2419	1.98954	9.52419e-05	1.98954	9.72577	0	0	0	7.32698e-05	1.76126	5.57285	2.50627e-08	4.15289e-05	4.95571e-08	-2.19721e-05	-1.12961	-1.5361	0.124513	1	0.174698	101.223	95.2573	1347	432	432	101.223	886705	888051	104.272	97.8596	1347	1420	1420	104.272	886705	888051	102.459	95.6284	1347	1452	1452	102.459	886705
A911_04580	339.049	300.154	322.019	2.92848	298.879	259.481	280.818	2.79345	7.68173e-05	1.4906	5.95268	2.63796e-09	4.3711e-06	9.44082e-09	0.000280818	2.79345	18.9611	0	0	0	0.000204001	1.87405	13.2052	0	0	0	159.798	150.38	873	442	442	159.798	888063	888935	184.907	173.536	873	1632	1632	184.907	888063	888935	156.238	145.823	873	1435	1435	156.238	888063
A911_04585	368.077	296.496	333.571	4.30622	326.446	259.481	294.051	4.10827	9.84304e-05	2.04046	6.91065	4.82503e-12	7.99507e-09	2.15501e-11	0.000294051	4.10827	19.2507	0	0	0	0.00019562	2.0134	10.2585	0	0	0	93.477	87.9681	888	263	263	93.477	888932	889819	113.615	106.628	888	1020	1020	113.615	888932	889819	95.5845	89.2127	888	893	893	95.5845	888932
A911_04590	434.727	373.202	402.936	3.13888	379.595	325.135	352.3	2.99476	0.000153258	1.86777	5.67259	1.40668e-08	2.33086e-05	4.71835e-08	0.0003523	2.99476	22.978	0	0	0	0.000199041	1.60339	6.83797	8.03313e-12	1.33109e-08	3.93813e-11	176.527	166.123	978	547	547	176.527	889816	890793	191.148	179.393	978	1890	1890	191.148	889816	890793	197.485	184.32	978	2032	2032	197.485	889816
A911_04595	1221.6	1077.29	1155.85	1.49117	1034.56	850.831	957.67	1.434	0.00095767	1.434	19.0424	0	0	0	0.000282377	1.12797	3.22456	0.00126167	1	0.00186327	-0.000675293	-1.27131	-7.93517	2.10255e-15	3.48393e-12	1.30484e-14	2424.82	2281.92	435	3342	3342	2424.82	890892	891326	2296.8	2155.55	435	10101	10101	2296.8	890892	891326	2338.21	2182.34	435	10701	10701	2338.21	890892
A911_04600	251.565	104.051	-183.974	-2.03455	240.59	106.836	-178.623	-2.11288	-0.000178623	-2.11288	-6.06927	1.28501e-09	2.12926e-06	4.80645e-09	-0.000128917	-1.61328	-4.63366	3.59265e-06	0.00595303	6.33975e-06	4.97057e-05	1.30968	2.34716	0.018917	1	0.0322152	310.467	292.17	1593	1567	1567	310.467	891336	892928	374.039	351.036	1593	6024	6024	374.039	891336	892928	400.902	374.177	1593	6719	6719	400.902	891336
A911_04610	302.179	227.353	264.636	3.42177	265.144	199.97	231.961	3.26451	0.000170377	2.6633	14.8712	0	0	0	0.000231961	3.26451	15.7517	0	0	0	6.15841e-05	1.22574	3.7659	0.000165952	0.274983	0.000388943	95.3814	89.7602	771	233	233	95.3814	894562	895332	115.076	107.999	771	897	897	115.076	894562	895332	117.363	109.539	771	952	952	117.363	894562
A911_04615	298.581	232.717	253.001	3.2495	261.485	202.883	221.379	3.09939	0.000207637	2.96907	17.5815	0	0	0	0.000221379	3.09939	10.8952	0	0	0	1.37427e-05	1.04389	0.625934	0.531358	1	0.611431	104.629	98.4627	2187	725	725	104.629	895329	897515	120.304	112.906	2187	2660	2660	120.304	895329	897515	112.477	104.979	2187	2588	2588	112.477	895329
A911_04625	222.524	193.808	196.44	1.74789	187.86	163.406	164.385	1.66751	0.000146196	1.59365	6.90922	4.8741e-12	8.07639e-09	2.16643e-11	0.000164385	1.66751	11.1108	0	0	0	1.81892e-05	1.04635	0.811434	0.417116	1	0.503029	263.208	247.696	819	683	683	263.208	898847	899665	254.586	238.929	819	2108	2108	254.586	898847	899665	270.177	252.166	819	2328	2328	270.177	898847
A911_04630	239.153	110.969	178.918	1.37865	192.495	86.905	144.113	1.32528	0.000144113	1.32528	5.39915	6.69604e-08	0.000110953	2.12148e-07	6.98617e-05	1.15769	3.91462	9.05467e-05	0.150036	0.000147238	-7.42508e-05	-1.14477	-2.73746	0.00619167	1	0.0115536	460.6	433.455	1587	2316	2316	460.6	899669	901255	487.017	457.066	1587	7814	7814	487.017	899669	901255	469.916	438.591	1587	7846	7846	469.916	899669
A911_04635	107.683	38.8727	-10.2192	-1.03574	98.7343	39.6622	-14.685	-1.05743	-3.48745e-06	-1.01307	-0.109664	0.912676	1	0.935832	-1.4685e-05	-1.05743	-0.477339	0.633121	1	0.67465	-1.11975e-05	-1.04379	-0.676388	0.498795	1	0.582044	229.078	215.577	372	270	270	229.078	901252	901623	299.66	281.231	372	1127	1127	299.66	901252	901623	336.761	314.312	372	1318	1318	336.761	901252
A911_04640	325.704	203.516	-264.13	-1.30526	337.481	235.099	-284.96	-1.36819	-0.000113483	-1.12003	-4.39261	1.11998e-05	0.018558	2.82466e-05	-0.00028496	-1.36819	-10.2581	1.08901e-24	1.80448e-21	3.18251e-24	-0.000171477	-1.22156	-6.32966	2.45713e-10	4.07147e-07	1.04397e-09	1106.11	1040.92	327	1146	1146	1106.11	901590	901916	1132.19	1062.56	327	3743	3743	1132.19	901590	901916	1149.89	1073.24	327	3956	3956	1149.89	901590
A911_04650	54.7445	15.5524	15.376	1.11678	45.8643	15.5611	-11.8037	-1.09778	9.11166e-06	1.07383	0.67843	0.497499	1	0.56579	-2.69208e-06	-1.0223	-0.168127	0.866483	1	0.892844	-1.18037e-05	-1.09778	-0.894511	0.371049	1	0.455091	107.179	100.862	480	163	163	107.179	902178	902657	139.713	131.121	480	678	678	139.713	902178	902657	148.119	138.245	480	748	748	148.119	902178
A911_04655	27.7265	18.1074	14.4127	1.19475	21.4511	15.7749	9.68323	1.13956	5.77811e-06	1.08328	0.809861	0.41802	1	0.487788	9.68323e-06	1.13956	1.30213	0.19287	1	0.22714	3.90512e-06	1.05196	0.504348	0.614017	1	0.682836	68.4099	64.3782	609	132	132	68.4099	902654	903262	76.823	72.0986	609	473	473	76.823	902654	903262	76.7886	71.6697	609	492	492	76.7886	902654
A911_04660	93.1419	43.8011	59.5093	1.37608	76.437	31.504	47.8694	1.32267	4.78694e-05	1.32267	3.53451	0.000408536	0.676944	0.000860108	3.20759e-05	1.21621	3.06422	0.00218241	1	0.00318332	-1.57936e-05	-1.08753	-1.13358	0.256971	1	0.332397	147.872	139.157	1191	558	558	147.872	903259	904449	166.265	156.04	1191	2002	2002	166.265	903259	904449	160.57	149.866	1191	2012	2012	160.57	903259
A911_04665	235.581	92.4661	-149.84	-1.64796	226.767	98.3376	-150.39	-1.72711	-0.000136771	-1.62042	-3.14271	0.00167395	1	0.00322152	-0.00015039	-1.72711	-5.70247	1.18096e-08	1.95685e-05	2.37481e-08	-1.36186e-05	-1.06584	-0.37254	0.709491	1	0.767081	326.56	307.314	375	388	388	326.56	904441	904815	403.559	378.742	375	1530	1530	403.559	904441	904815	413.148	385.607	375	1630	1630	413.148	904441
A911_04670	7.65502	4.20204	4.19622	1.25418	6.91953	4.09186	3.62119	1.24303	-1.25995e-06	-1.08456	-0.39158	0.695369	1	0.752597	2.36123e-06	1.14612	0.694476	0.487384	1	0.532012	3.62119e-06	1.24303	1.08494	0.277949	1	0.355645	14.2599	13.4195	1992	90	90	14.2599	905255	907246	20.6066	19.3393	1992	415	415	20.6066	905255	907246	16.8436	15.7208	1992	353	353	16.8436	905255
A911_04690	7.29694	1.31184	4.12692	2.37217	6.51098	1.2039	3.65932	2.34647	-1.69452e-06	-1.62351	-1.09917	0.271694	1	0.336448	1.9648e-06	1.44531	1.03606	0.300176	1	0.343265	3.65932e-06	2.34647	2.10168	0.0355814	1	0.0562043	4.87065	4.58361	324	5	5	4.87065	908656	908979	3.96868	3.72461	324	13	13	3.96868	908656	908979	5.28052	4.92851	324	18	18	5.28052	908656
A911_04695	2.91829	0.96523	1.50961	1.79769e+308	2.60517	0.86964	1.34768	1.79769e+308	5.43271e-07	1.79769e+308	1.27664	0.201729	1	0.256929	1.34768e-06	1.79769e+308	1.7888	0.0736474	1	0.0917547	8.04409e-07	2.48068	0.929657	0.352549	1	0.435658	0	0	111	0	0	0	909103	909213	0	0	111	0	0	0	909103	909213	0	0	111	0	0	0	909103
A911_04700	5.99464	1.98856	0.978209	1.72814	5.62599	1.74616	-0.890587	-1.73677	-8.90587e-07	-1.73677	-0.472684	0.636439	1	0.697789	-2.15306e-08	-1.01036	-0.0109879	0.991233	1	1	8.69056e-07	1.71896	0.830302	0.406368	1	0.491857	0	0	132	0	0	0	909251	909382	5.99464	5.62599	132	8	8	5.99464	909251	909382	0.720071	0.672069	132	1	1	0.720071	909251
A911_04705	5.45128	3.07713	3.79811	1.53784	4.91698	2.86927	3.34583	1.52524	-2.09795e-06	-1.32934	-0.943336	0.345509	1	0.415162	1.24789e-06	1.14736	0.506866	0.612249	1	0.654601	3.34583e-06	1.52524	1.44491	0.148482	1	0.20384	7.26275	6.83473	1521	35	35	7.26275	909440	910960	10.3399	9.704	1521	159	159	10.3399	909440	910960	9.49868	8.86548	1521	152	152	9.49868	909440
A911_04710	29.7693	15.2579	21.7059	1.24045	25.8558	14.7576	18.7622	1.23051	-1.12714e-05	-1.13848	-1.47982	0.138921	1	0.18624	7.49074e-06	1.08084	0.934388	0.350104	1	0.394104	1.87622e-05	1.23051	2.41193	0.0158685	1	0.0274468	92.5958	87.1387	876	257	257	92.5958	911245	912120	98.9116	92.8288	876	876	876	98.9116	911245	912120	105.032	98.0301	876	968	968	105.032	911245
A911_04715	836.274	732.104	781.951	3.86977	751.738	648.698	697.451	3.83792	-0.00018433	-1.75004	-11.8063	3.62618e-32	6.00859e-29	2.70657e-31	0.000513121	2.19305	19.673	0	0	0	0.000697451	3.83792	28.4653	0	0	0	475.335	447.322	579	872	872	475.335	912193	912771	466.371	437.69	579	2730	2730	466.371	912193	912771	434.206	405.261	579	2645	2645	434.206	912193
A911_04720	169.076	99.9977	142.951	1.43076	138.756	76.1293	113.535	1.36485	8.7609e-05	1.28154	5.69595	1.22692e-08	2.03301e-05	4.14056e-08	0.000113535	1.36485	7.06234	1.63736e-12	2.7131e-09	3.89813e-12	2.59263e-05	1.06501	1.52872	0.126335	1	0.177104	348.268	327.744	174	192	192	348.268	912772	912945	321.179	301.427	174	565	565	321.179	912772	912945	326.117	304.378	174	597	597	326.117	912772
A911_04725	120.323	64.6265	93.0084	1.52677	100.331	56.0647	75.5159	1.45599	1.70569e-05	1.103	0.906033	0.364918	1	0.434702	7.55159e-05	1.45599	3.9054	9.40726e-05	0.155878	0.000152822	5.8459e-05	1.32003	4.91909	8.69505e-07	0.00144077	2.683e-06	212.205	199.699	528	355	355	212.205	912954	913481	155.111	145.572	528	828	828	155.111	912954	913481	162.376	151.552	528	902	902	162.376	912954
A911_04730	171.622	37.9585	-44.3087	-1.05838	165.734	47.5957	-65.1332	-1.09596	-1.96108e-05	-1.02708	-0.414736	0.678335	1	0.738018	-6.51332e-05	-1.09596	-1.38215	0.166926	1	0.19899	-4.55224e-05	-1.06707	-2.10574	0.0352271	1	0.0558044	708.089	666.359	1269	2847	2847	708.089	913549	914817	793.008	744.24	1269	10174	10174	793.008	913549	914817	879.712	821.069	1269	11745	11745	879.712	913549
A911_04735	147.254	126.086	-126.482	-1.56619	145.275	113.187	-128.189	-1.64157	-3.28744e-05	-1.11139	-1.68452	0.0920804	1	0.128757	-0.000128189	-1.64157	-7.92972	2.19687e-15	3.64022e-12	5.76897e-15	-9.53148e-05	-1.47704	-5.99589	2.02382e-09	3.35347e-06	7.92782e-09	318.906	300.112	1248	1261	1261	318.906	914800	916047	363.231	340.893	1248	4583	4583	363.231	914800	916047	367.478	342.982	1248	4825	4825	367.478	914800
A911_04740	346.089	93.4647	89.3729	1.06873	291.338	47.1913	26.5997	1.02182	2.65997e-05	1.02182	0.307267	0.75864	1	0.805296	2.36863e-05	1.01943	0.818379	0.413141	1	0.457298	-2.91332e-06	-1.00234	-0.0335955	0.9732	1	0.988714	1309.06	1231.92	840	3484	3484	1309.06	916088	916927	1299.98	1220.04	840	11040	11040	1299.98	916088	916927	1291.99	1205.87	840	11418	11418	1291.99	916088
A911_04745	349.839	133.765	-214.156	-2.1001	312.455	136.241	-194.16	-2.11561	2.88651e-05	1.08506	0.632965	0.526756	1	0.59498	-0.000165295	-1.94976	-6.57112	4.99435e-11	8.27563e-08	1.11381e-10	-0.00019416	-2.11561	-3.89393	9.86343e-05	0.163437	0.000240703	355.67	334.709	1119	1261	1261	355.67	917147	918265	367.449	344.852	1119	4157	4157	367.449	917147	918265	362.614	338.442	1119	4269	4269	362.614	917147
A911_04750	132.992	76.9326	80.8217	1.70267	114.149	63.6954	68.5652	1.63589	6.85652e-05	1.63589	3.22839	0.00124492	1	0.00243834	6.4392e-05	1.59719	4.73549	2.18532e-06	0.00362107	3.91891e-06	-4.17324e-06	-1.02423	-0.175712	0.86052	1	0.897345	103.502	97.4026	741	243	243	103.502	918358	919098	118.934	111.62	741	891	891	118.934	918358	919098	122.628	114.453	741	956	956	122.628	918358
A911_04755	328.534	259.302	300.191	4.02321	288.832	226.896	264.258	3.83872	4.59751e-05	1.49388	4.29548	1.74322e-05	0.0288852	4.28564e-05	0.000264258	3.83872	14.7942	0	0	0	0.000218283	2.56964	11.3241	0	0	0	92.0553	86.6302	1152	336	336	92.0553	919102	920253	102.861	96.5355	1152	1198	1198	102.861	919102	920253	102.97	96.1059	1152	1248	1248	102.97	919102
A911_04770	45.5217	21.5378	-29.2968	-2.42679	43.1038	19.6097	-28.3253	-2.5427	-8.89051e-06	-1.23523	-1.01715	0.309083	1	0.377971	-2.83253e-05	-2.5427	-3.38744	0.000705484	1	0.0010824	-1.94348e-05	-2.05849	-4.49207	7.05344e-06	0.0116876	1.94145e-05	33.544	31.5671	207	22	22	33.544	921708	921914	53.0396	49.7778	207	111	111	53.0396	921708	921914	62.907	58.7135	207	137	137	62.907	921708
A911_04775	180.416	109.499	143.426	2.035	154.91	91.4302	122.327	1.94173	6.56294e-05	1.50525	5.87088	4.33513e-09	7.18331e-06	1.5091e-08	0.000122327	1.94173	8.73867	0	0	0	5.66981e-05	1.28998	3.99605	6.44097e-05	0.106727	0.000160251	127.661	120.138	759	307	307	127.661	921917	922675	132.534	124.383	759	1017	1017	132.534	921917	922675	155.535	145.167	759	1242	1242	155.535	921917
A911_04780	481.475	393.133	430.822	2.07985	412.137	331.927	368.18	1.98436	0.000176854	1.47283	8.95602	0	0	0	0.00036818	1.98436	17.2865	0	0	0	0.000191326	1.34731	9.21855	0	0	0	366.975	345.348	1266	1472	1472	366.975	922675	923940	415.413	389.866	1266	5317	5317	415.413	922675	923940	414.508	386.876	1266	5521	5521	414.508	922675
A911_04785	506.519	290.371	380.455	1.59249	426.035	236.005	312.69	1.5195	0.000164776	1.27376	3.24646	0.00116852	1	0.00229957	0.00031269	1.5195	6.27728	3.44594e-10	5.70992e-07	7.48351e-10	0.000147913	1.19293	5.57474	2.47906e-08	4.10781e-05	8.89136e-08	540.461	508.61	1356	2322	2322	540.461	923942	925297	689.318	646.927	1356	9450	9450	689.318	923942	925297	696.608	650.171	1356	9938	9938	696.608	923942
A911_04790	553.992	428.312	487.864	1.45661	452.518	332.417	390.334	1.38964	0.000194225	1.19388	4.20565	2.60336e-05	0.0431376	6.2609e-05	0.000390334	1.38964	13.8027	0	0	0	0.000196109	1.16397	4.12034	3.78328e-05	0.062689	9.65932e-05	1039.23	977.985	492	1620	1620	1039.23	925284	925775	1090.44	1023.38	492	5424	5424	1090.44	925284	925775	1075.68	1003.97	492	5568	5568	1075.68	925284
A911_04795	591.256	524.682	552.195	1.39331	471.343	408.745	433.357	1.32921	0.000200376	1.15222	3.30031	0.000965806	1	0.00191428	0.000433357	1.32921	13.5661	0	0	0	0.000232981	1.15361	3.7645	0.000166885	0.276529	0.000390578	1377.96	1296.75	921	4021	4021	1377.96	925772	926692	1414.19	1327.22	921	13168	13168	1414.19	925772	926692	1419.75	1325.11	921	13757	13757	1419.75	925772
A911_04800	523.558	343.208	422.862	1.23882	435.652	229.855	317.812	1.19142	0.000317812	1.19142	7.09226	1.31939e-12	2.18623e-09	6.10678e-12	0.000232587	1.14009	5.75202	8.81885e-09	1.46128e-05	1.77988e-08	-8.52259e-05	-1.04502	-2.03325	0.0420277	1	0.0652059	1812.56	1705.74	984	5651	5651	1812.56	926689	927672	1783.02	1673.37	984	17738	17738	1783.02	926689	927672	1716.2	1601.8	984	17767	17767	1716.2	926689
A911_04815	3077.54	2338.7	2488.01	1.58263	2575.32	1889.75	2040.91	1.50972	0.00203011	1.50703	9.0094	0	0	0	0.00204091	1.50972	17.1685	0	0	0	1.08009e-05	1.00179	0.0535718	0.957276	1	0.977012	4420.31	4159.8	573	8025	8025	4420.31	928873	929445	4039.67	3791.24	573	23402	23402	4039.67	928873	929445	4350.87	4060.83	573	26229	26229	4350.87	928873
A911_04820	17.7443	6.00837	9.95018	1.21572	14.0501	3.82502	6.89706	1.15946	6.15616e-06	1.14233	1.10773	0.267977	1	0.332115	6.89706e-06	1.15946	1.23612	0.216415	1	0.252801	7.40904e-07	1.015	0.128617	0.897661	1	0.92559	45.1294	42.4697	1098	157	157	45.1294	929536	930633	49.1856	46.1608	1098	546	546	49.1856	929536	930633	44.062	41.1248	1098	509	509	44.062	929536
A911_04825	103.82	72.6322	91.3713	2.23872	89.8926	61.0591	78.5414	2.13553	2.86451e-05	1.41414	3.83971	0.000123183	0.204114	0.000275086	7.85414e-05	2.13553	9.23804	0	0	0	4.98963e-05	1.51012	5.51584	3.47124e-08	5.75185e-05	1.23166e-07	69.7796	65.6672	882	195	195	69.7796	930746	931627	82.5385	77.4626	882	736	736	82.5385	930746	931627	68.97	64.3724	882	640	640	68.97	930746
A911_04830	224.428	153.776	193.214	1.5251	194.386	136.59	170.191	1.513	-8.27521e-05	-1.24944	-5.24777	1.53957e-07	0.000255106	4.65523e-07	8.74386e-05	1.21094	4.59315	4.36613e-06	0.00723468	7.67199e-06	0.000170191	1.513	9.30082	0	0	0	434.503	408.896	1869	2573	2573	434.503	931707	933575	455.078	427.092	1869	8599	8599	455.078	931707	933575	436.647	407.539	1869	8586	8586	436.647	931707
A911_04835	85.0961	34.7403	-41.0544	-1.24554	75.6062	34.1054	-38.1018	-1.25481	4.26805e-06	1.02328	0.214976	0.829786	1	0.867454	-3.38338e-05	-1.22626	-2.31121	0.0208216	1	0.0276897	-3.81018e-05	-1.25481	-2.2789	0.022673	1	0.0379103	168.576	158.641	513	274	274	168.576	933591	934103	202.258	189.82	513	1049	1049	202.258	933591	934103	216.038	201.637	513	1166	1166	216.038	933591
A911_04840	28.51	16.4031	-21.2409	-1.23224	31.117	18.2984	-23.2039	-1.28133	-2.32039e-05	-1.28133	-2.93005	0.00338912	1	0.00621901	-2.11972e-05	-1.2509	-2.6625	0.00775628	1	0.010737	2.00666e-06	1.02433	0.268991	0.787937	1	0.834823	117.161	110.257	528	196	196	117.161	934100	934627	112.212	105.312	528	599	599	112.212	934100	934627	108.731	101.482	528	604	604	108.731	934100
A911_04845	139.167	73.4643	91.6963	1.87544	120.409	61.8936	81.2279	1.86011	-7.26048e-06	-1.07688	-0.381331	0.702958	1	0.759322	7.39674e-05	1.72732	3.44808	0.00056459	0.935525	0.000873506	8.12279e-05	1.86011	6.40929	1.46218e-10	2.42283e-07	6.32592e-10	79.4722	74.7886	417	105	105	79.4722	934726	935142	100.098	93.9419	417	422	422	100.098	934726	935142	146.107	136.367	417	641	641	146.107	934726
A911_04850	355.862	237.181	307.423	1.79065	299.973	194.364	258.279	1.7086	0.000132934	1.36471	4.82051	1.43198e-06	0.00237278	3.96124e-06	0.000258279	1.7086	11.1465	0	0	0	0.000125345	1.25199	4.73229	2.22003e-06	0.00367859	6.5689e-06	367.343	345.694	1617	1882	1882	367.343	935151	936767	371.668	348.811	1617	6076	6076	371.668	935151	936767	427.457	398.962	1617	7272	7272	427.457	935151
A911_04855	404.571	356.052	376.604	1.63709	338.641	290.228	311.374	1.56181	0.000173515	1.31307	8.39649	0	0	0	0.000311374	1.56181	14.3181	0	0	0	0.000137859	1.18943	5.98429	2.17347e-09	3.60144e-06	8.41957e-09	569.677	536.104	1251	2258	2258	569.677	936771	938021	603.116	566.026	1251	7628	7628	603.116	936771	938021	600.611	560.574	1251	7905	7905	600.611	936771
A911_04860	268.518	117.16	198.971	1.45721	220.375	88.3304	159.206	1.39027	9.02484e-05	1.22123	3.84715	0.000119501	0.198013	0.000267914	0.000159206	1.39027	5.8565	4.72746e-09	7.83339e-06	9.74303e-09	6.8958e-05	1.13842	3.02209	0.0025104	1	0.00490535	399.743	376.185	1572	1991	1991	399.743	938018	939589	430.379	403.912	1572	6840	6840	430.379	938018	939589	475.428	443.735	1572	7863	7863	475.428	938018
A911_04870	76.8191	23.6526	-28.7175	-1.11931	79.4801	16.2577	-35.8464	-1.16652	-8.15952e-06	-1.03359	-0.497576	0.618783	1	0.681731	-3.58464e-05	-1.16652	-2.14649	0.0318337	1	0.0414363	-2.76868e-05	-1.12862	-2.11169	0.0347129	1	0.055148	243.754	229.388	1401	1082	1082	243.754	940687	942087	263.694	247.477	1401	3735	3735	263.694	940687	942087	296.207	276.461	1401	4366	4366	296.207	940687
A911_04880	17.4165	5.73457	7.1286	1.18525	14.0413	4.14069	4.73165	1.13121	2.09809e-06	1.05818	0.411611	0.680625	1	0.738316	4.73165e-06	1.13121	0.912981	0.361253	1	0.404183	2.63357e-06	1.06901	0.51336	0.607699	1	0.678543	31.2331	29.3924	768	76	76	31.2331	943240	944007	39.2813	36.8656	768	305	305	39.2813	943240	944007	44.9257	41.9308	768	363	363	44.9257	943240
A911_04885	524.819	458.505	491.136	5.23743	463.552	407.189	434.285	4.99724	0.000116137	2.06894	9.40557	0	0	0	0.000434285	4.99724	29.1604	0	0	0	0.000318148	2.41536	18.6048	0	0	0	102.491	96.4509	465	151	151	102.491	944139	944603	118.694	111.395	465	558	558	118.694	944139	944603	126.528	118.093	465	619	619	126.528	944139
A911_04890	614.269	451.714	550.96	4.29827	541.143	399.11	485.492	4.10048	0.000232431	2.48436	11.7823	0	0	0	0.000485492	4.10048	12.9659	0	0	0	0.000253062	1.65052	6.24798	4.15838e-10	6.89043e-07	1.74001e-09	149.253	140.457	3246	1535	1535	149.253	944604	947849	169.515	159.09	3246	5563	5563	169.515	944604	947849	182.368	170.211	3246	6228	6228	182.368	944604
A911_04895	679.241	637.381	660.297	4.48733	598.24	563.566	582.399	4.28029	0.000172735	1.97291	13.0245	0	0	0	0.000582399	4.28029	32.9564	0	0	0	0.000409663	2.16953	21.3019	0	0	0	201.796	189.904	696	445	445	201.796	947867	948562	177.359	166.452	696	1248	1248	177.359	947867	948562	188.87	176.279	696	1383	1383	188.87	947867
A911_04900	520.791	417.762	475.434	3.37408	455.804	367.77	416.538	3.21856	0.000183612	1.97795	8.85036	0	0	0	0.000416538	3.21856	17.5519	0	0	0	0.000232927	1.62722	7.90394	2.66454e-15	4.41513e-12	1.63524e-14	189.535	178.365	771	463	463	189.535	948549	949319	204.751	192.159	771	1596	1596	204.751	948549	949319	206.495	192.73	771	1675	1675	206.495	948549
A911_04905	581.104	474.656	539.04	3.29913	508.166	415.983	471.948	3.14694	0.00021251	1.96673	14.4159	0	0	0	0.000471948	3.14694	21.4533	0	0	0	0.000259438	1.60009	11.0151	0	0	0	220.303	207.32	1053	735	735	220.303	949316	950368	250.895	235.466	1053	2671	2671	250.895	949316	950368	232.162	216.686	1053	2572	2572	232.162	949316
A911_04910	524.248	364.46	441.968	2.33263	453.11	313.22	380.926	2.22512	0.000161027	1.51789	9.77872	0	0	0	0.000380926	2.22512	11.7413	0	0	0	0.000219899	1.46593	6.64261	3.08216e-11	5.10713e-08	1.43863e-10	307.877	289.733	897	875	875	307.877	950368	951264	344.923	323.711	897	3128	3128	344.923	950368	951264	342.156	319.348	897	3229	3229	342.156	950368
A911_04915	377.752	177.315	281.352	1.52142	314.011	138.648	228.365	1.45148	9.2855e-05	1.18357	2.97182	0.00296042	1	0.00549935	0.000228365	1.45148	5.93959	2.85752e-09	4.73491e-06	5.93347e-09	0.00013551	1.22635	4.26332	2.01415e-05	0.0333745	5.30596e-05	481.389	453.019	1110	1693	1693	481.389	951283	952392	557.826	523.521	1110	6260	6260	557.826	951283	952392	579.544	540.911	1110	6768	6768	579.544	951283
A911_04920	178.957	113.381	107.137	1.16395	133.846	77.3129	68.912	1.11246	6.8912e-05	1.11246	3.31862	0.000904637	1	0.00180166	6.7434e-05	1.11005	1.64094	0.10081	1	0.12346	-1.47804e-06	-1.00217	-0.0357249	0.971502	1	0.987594	656.973	618.255	1116	2323	2323	656.973	952414	953529	664.197	623.351	1116	7494	7494	664.197	952414	953529	639.283	596.668	1116	7506	7506	639.283	952414
A911_04925	123.969	30.4989	38.9476	1.12567	98.0321	40.5273	21.4408	1.07381	1.51333e-07	1.00052	0.00621364	0.995042	1	1	2.14408e-05	1.07381	0.60048	0.548187	1	0.59137	2.12895e-05	1.07325	0.719522	0.471819	1	0.555653	261.927	246.491	435	361	361	261.927	953560	953994	326.522	306.442	435	1436	1436	326.522	953560	953994	341.304	318.552	435	1562	1562	341.304	953560
A911_04930	151.653	57.2386	106.434	1.22725	114.283	39.9663	75.0411	1.17092	6.28734e-05	1.1432	2.665	0.00769881	1	0.0133301	7.50411e-05	1.17092	3.16924	0.0015284	1	0.00224717	1.21677e-05	1.02424	0.661346	0.508391	1	0.589918	437.263	411.493	192	266	266	437.263	954003	954194	456.436	428.366	192	886	886	456.436	954003	954194	511.385	477.295	192	1033	1033	511.385	954003
A911_04935	302.423	126.732	-157.384	-1.4492	292.204	114.038	-162.593	-1.51902	-4.17758e-05	-1.09624	-0.762453	0.44579	1	0.514755	-0.000162593	-1.51902	-2.66144	0.00778072	1	0.0107618	-0.000120818	-1.38567	-3.53241	0.000411797	0.682348	0.000905812	395.301	372.004	507	635	635	395.301	954247	954753	545.282	511.749	507	2795	2795	545.282	954247	954753	582.669	543.827	507	3108	3108	582.669	954247
A911_04940	291.449	117.061	-212.536	-1.53586	285.123	126.487	-216.306	-1.6098	-0.000174007	-1.43829	-4.9082	9.19179e-07	0.00152308	2.58149e-06	-0.000216306	-1.6098	-5.96864	2.39256e-09	3.96448e-06	4.9805e-09	-4.2299e-05	-1.11925	-2.36062	0.0182446	1	0.0311342	537.346	505.678	1032	1757	1757	537.346	954762	955793	629.316	590.614	1032	6566	6566	629.316	954762	955793	660.832	616.78	1032	7175	7175	660.832	954762
A911_04945	87.283	41.1952	-63.0496	-1.21491	90.6654	52.0029	-69.6488	-1.2633	-6.96488e-05	-1.2633	-4.931	8.18109e-07	0.00135561	2.31332e-06	-4.41268e-05	-1.15214	-3.05958	0.00221649	1	0.00322452	2.5522e-05	1.09648	1.87739	0.0604642	1	0.090587	353.192	332.377	1302	1457	1457	353.192	955793	957094	344.595	323.404	1302	4536	4536	344.595	955793	957094	371.51	346.744	1302	5089	5089	371.51	955793
A911_04950	216.127	168.71	161.478	1.81475	184.865	142.425	135.914	1.7314	0.000109748	1.59059	2.47182	0.0134429	1	0.022164	0.000135914	1.7314	8.40897	0	0	0	2.61662e-05	1.08853	0.569811	0.568806	1	0.647774	199.892	188.111	450	285	285	199.892	957151	957600	192.548	180.707	450	876	876	192.548	957151	957600	202.138	188.663	450	957	957	202.138	957151
A911_04955	633.096	300.31	322.042	1.22831	546.54	210.628	227.131	1.17173	0.000137408	1.10389	0.827407	0.408006	1	0.478462	0.000227131	1.17173	4.0151	5.94229e-05	0.0984638	9.80715e-05	8.97231e-05	1.06145	0.562851	0.573536	1	0.652265	1502.25	1413.71	516	2456	2456	1502.25	957576	958091	1315.18	1234.3	516	6861	6861	1315.18	957576	958091	1414.13	1319.87	516	7677	7677	1414.13	957576
A911_04960	382.659	281.811	-316.579	-1.51109	384.797	291.875	-318.842	-1.57064	-0.000318842	-1.57064	-11.0224	2.98217e-28	4.94146e-25	2.15784e-27	-0.000299736	-1.51871	-13.3894	6.98683e-41	1.15772e-37	2.248e-40	1.91063e-05	1.03419	0.711737	0.476628	1	0.560122	899.244	846.248	2592	7385	7385	899.244	958155	960746	966.449	907.015	2592	25326	25326	966.449	958155	960746	942.316	879.499	2592	25697	25697	942.316	958155
A911_04965	80.9948	14.9616	35.5878	1.34788	68.9335	15.4052	-31.0007	-1.33246	2.83726e-05	1.29594	1.87946	0.0601824	1	0.0874756	-2.6281e-06	-1.02818	-0.193678	0.846428	1	0.874942	-3.10007e-05	-1.33246	-3.01215	0.00259405	1	0.00505093	75.6169	71.1605	576	138	138	75.6169	960787	961362	116.427	109.267	576	678	678	116.427	960787	961362	114.851	107.195	576	696	696	114.851	960787
A911_04970	411.287	310.892	-300.722	-1.41831	369.189	282.375	-275.831	-1.42895	1.26146e-05	1.01392	0.169342	0.865527	1	0.896362	-0.000263216	-1.40933	-4.71931	2.36659e-06	0.00392145	4.23026e-06	-0.000275831	-1.42895	-5.15176	2.58067e-07	0.000427617	8.41766e-07	851.435	801.257	645	1740	1740	851.435	961359	962003	999.698	938.219	645	6519	6519	999.698	961359	962003	1049.23	979.283	645	7120	7120	1049.23	961359
A911_04975	125.871	66.286	-95.6352	-1.50973	124.819	72.4243	-97.8009	-1.58293	-5.06139e-05	-1.23545	-3.99962	6.34449e-05	0.105128	0.000147652	-9.78009e-05	-1.58293	-6.78189	1.18626e-11	1.96563e-08	2.72248e-11	-4.7187e-05	-1.28125	-3.41345	0.000641471	1	0.00137684	273.993	257.845	1797	1560	1560	273.993	962080	963876	290.46	272.598	1797	5277	5277	290.46	962080	963876	285.307	266.288	1797	5394	5394	285.307	962080
A911_04980	74.5069	35.2604	-51.4371	-1.11928	89.9527	48.3951	-63.7205	-1.16386	-6.37205e-05	-1.16386	-3.80549	0.000141524	0.234506	0.000311428	-4.76629e-05	-1.1177	-2.81974	0.0048063	1	0.00682437	1.60576e-05	1.04129	0.987344	0.323474	1	0.404526	500.781	471.268	1275	2023	2023	500.781	964003	965277	475.396	446.161	1275	6128	6128	475.396	964003	965277	471.817	440.365	1275	6329	6329	471.817	964003
A911_04985	88.006	31.5215	47.5175	1.15257	70.3852	39.4184	29.0739	1.09956	1.83077e-05	1.0627	0.756626	0.449274	1	0.518417	2.90739e-05	1.09956	1.22589	0.220241	1	0.256818	1.07662e-05	1.03469	0.699369	0.484321	1	0.56876	279.84	263.348	741	657	657	279.84	965274	966014	355.601	333.733	741	2664	2664	355.601	965274	966014	298.873	278.95	741	2330	2330	298.873	965274
A911_04990	202.877	128.936	163.683	1.70986	173.067	103.632	136.5	1.6314	7.30955e-05	1.33811	5.0336	4.81357e-07	0.000797608	1.38714e-06	0.0001365	1.6314	8.96174	0	0	0	6.34042e-05	1.21918	4.33503	1.45742e-05	0.0241495	3.89509e-05	210.412	198.012	3018	2012	2012	210.412	966017	969034	250.458	235.056	3018	7642	7642	250.458	966017	969034	230.884	215.492	3018	7331	7331	230.884	966017
A911_04995	90.9035	65.6355	77.2869	1.61957	80.9529	57.404	68.181	1.60598	-3.11006e-05	-1.27642	-3.36612	0.00076233	1	0.00153485	3.70804e-05	1.2582	3.56666	0.00036156	0.599106	0.000570034	6.8181e-05	1.60598	6.89716	5.30576e-12	8.79164e-09	2.68038e-11	141.578	133.235	807	362	362	141.578	969057	969863	151.248	141.946	807	1234	1234	151.248	969057	969863	166.778	155.66	807	1416	1416	166.778	969057
A911_05000	138.725	49.7686	-92.4013	-1.38608	138.613	59.3745	-96.9095	-1.45272	-5.31135e-05	-1.20598	-2.77101	0.00558829	1	0.00989294	-9.69095e-05	-1.45272	-5.62172	1.89077e-08	3.13301e-05	3.76112e-08	-4.3796e-05	-1.2046	-2.81566	0.00486777	1	0.00923929	309.481	291.242	720	706	706	309.481	969864	970583	322.15	302.338	720	2345	2345	322.15	969864	970583	363.564	339.328	720	2754	2754	363.564	969864
A911_05005	272.611	149.508	-201.19	-1.4487	271.622	159.614	-207.863	-1.51823	-0.000113531	-1.22915	-4.74941	2.04019e-06	0.0033806	5.56114e-06	-0.000207863	-1.51823	-8.43951	3.1874e-17	5.28152e-14	8.78789e-17	-9.43325e-05	-1.23518	-4.93526	8.00455e-07	0.00132635	2.48381e-06	628.732	591.678	252	502	502	628.732	970583	970834	624.478	586.074	252	1591	1591	624.478	970583	970834	695.52	649.155	252	1844	1844	695.52	970583
A911_05010	341.092	235.055	-275.814	-1.54987	338.006	219.912	-280.122	-1.62433	-9.27258e-05	-1.14578	-2.55439	0.0106373	1	0.0178401	-0.000280122	-1.62433	-9.80933	1.02702e-22	1.70178e-19	2.98035e-22	-0.000187396	-1.41766	-6.62039	3.58298e-11	5.93699e-08	1.64005e-10	723.783	681.128	1446	3316	3316	723.783	970838	972283	783.7	735.505	1446	11457	11457	783.7	970838	972283	824.747	769.768	1446	12547	12547	824.747	970838
A911_05015	128.135	85.4246	110.397	2.21011	110.886	72.53	94.7589	2.10761	4.84887e-05	1.56677	5.66782	1.44634e-08	2.39658e-05	4.84158e-08	9.47589e-05	2.10761	9.36572	0	0	0	4.62701e-05	1.34519	4.25005	2.13723e-05	0.035414	5.61236e-05	96.5293	90.8405	1164	356	356	96.5293	972423	973586	91.0089	85.4121	1164	1071	1071	91.0089	972423	973586	86.1487	80.4058	1164	1055	1055	86.1487	972423
A911_05035	125.802	66.2594	79.6155	1.21674	96.8118	42.9671	58.5766	1.1701	5.85766e-05	1.1701	3.33261	0.000860373	1	0.00172387	4.90649e-05	1.14248	2.79722	0.00515452	1	0.00728758	-9.51172e-06	-1.02418	-0.581838	0.560676	1	0.639835	337.845	317.934	852	912	912	337.845	975752	976603	381.367	357.914	852	3285	3285	381.367	975752	976603	382.763	357.247	852	3431	3431	382.763	975752
A911_05040	80.4945	13.7317	41.7327	1.43222	68.4146	12.2622	33.1835	1.36675	8.01272e-06	1.08856	0.598912	0.549232	1	0.614917	3.31835e-05	1.36675	2.32456	0.0200953	1	0.0267883	2.51708e-05	1.25556	2.64672	0.00812765	1	0.0148321	71.2001	67.004	891	201	201	71.2001	976666	977556	103.574	97.2046	891	933	933	103.574	976666	977556	114.891	107.232	891	1077	1077	114.891	976666
A911_05045	111.256	49.6374	57.9499	1.26985	90.3523	46.6735	50.1898	1.25911	-1.79641e-05	-1.09274	-0.871184	0.383653	1	0.453851	3.22257e-05	1.15225	1.48495	0.137557	1	0.165768	5.01898e-05	1.25911	3.79542	0.000147395	0.244234	0.000349404	185.413	174.486	606	356	356	185.413	977553	978158	252.502	236.974	606	1547	1547	252.502	977553	978158	239.505	223.54	606	1527	1527	239.505	977553
A911_05060	87.4755	54.4616	57.55	1.2205	83.8645	45.8392	49.5947	1.21073	-4.23035e-05	-1.17975	-1.68297	0.0923817	1	0.128961	7.29125e-06	1.02626	0.286349	0.774611	1	0.807252	4.95947e-05	1.21073	3.76642	0.00016561	0.274415	0.00038869	250.997	236.205	801	637	637	250.997	980075	980875	338.473	317.658	801	2741	2741	338.473	980075	980875	299.032	279.098	801	2520	2520	299.032	980075
A911_05065	142.538	95.5756	120.251	1.6824	126.972	79.3103	106.223	1.66822	-2.87423e-05	-1.18081	-2.62832	0.00858082	1	0.0147036	7.74804e-05	1.41277	6.30674	2.84998e-10	4.72242e-07	6.21371e-10	0.000106223	1.66822	8.80908	0	0	0	185.755	174.807	192	113	113	185.755	980875	981066	204.52	191.943	192	397	397	204.52	980875	981066	210.396	196.37	192	425	425	210.396	980875
A911_05070	166.952	101.555	136.164	1.5185	148.573	85.9978	119.822	1.50588	-5.39664e-05	-1.22784	-3.07513	0.0021041	1	0.00400746	6.58554e-05	1.22644	3.46735	0.000525612	0.870939	0.000815486	0.000119822	1.50588	8.25622	2.22045e-16	3.67928e-13	1.45426e-15	278.25	261.852	1098	968	968	278.25	981076	982173	333.399	312.896	1098	3701	3701	333.399	981076	982173	318.995	297.73	1098	3685	3685	318.995	981076
A911_05075	46.3595	19.5096	23.5038	1.18384	35.8143	22.3825	20.0481	1.17386	-1.33687e-05	-1.11594	-1.1252	0.260506	1	0.324311	6.67941e-06	1.05191	0.549335	0.582776	1	0.626238	2.00481e-05	1.17386	2.19335	0.0282819	1	0.0462617	115.201	108.411	600	219	219	115.201	982178	982777	148.203	139.089	600	899	899	148.203	982178	982777	148.435	138.54	600	937	937	148.435	982178
A911_05080	66.6151	43.4843	34.2744	1.14715	67.7876	35.969	-37.8296	-1.18008	-3.78296e-05	-1.18008	-1.81235	0.0699316	1	0.100066	-8.89556e-06	-1.03722	-0.421534	0.673365	1	0.713862	2.8934e-05	1.13773	2.36513	0.0180238	1	0.0308527	223.001	209.859	702	496	496	223.001	982770	983471	280.813	263.544	702	1993	1993	280.813	982770	983471	289.616	270.31	702	2139	2139	289.616	982770
A911_05085	27.7279	15.898	19.2713	1.20695	22.7697	16.0593	16.5569	1.19716	-9.1294e-06	-1.10871	-1.18831	0.23471	1	0.294186	7.42746e-06	1.07977	0.924533	0.355209	1	0.398768	1.65569e-05	1.19716	2.11128	0.0347483	1	0.0551512	88.8554	83.6188	3822	1076	1076	88.8554	983514	987335	106.21	99.6781	3822	4104	4104	106.21	983514	987335	102.883	96.0247	3822	4137	4137	102.883	983514
A911_05090	118.909	60.3831	-95.296	-1.63556	115.808	63.7935	-94.7133	-1.70062	-9.47133e-05	-1.70062	-6.00678	1.89259e-09	3.13603e-06	6.92279e-09	-8.87486e-05	-1.62876	-5.60612	2.0692e-08	3.42866e-05	4.1111e-08	5.96478e-06	1.04412	0.621539	0.534245	1	0.614056	214.558	201.913	2208	1501	1501	214.558	987344	989551	265.019	248.721	2208	5916	5916	265.019	987344	989551	256.134	239.059	2208	5950	5950	256.134	987344
A911_05095	27.5862	4.6135	-10.672	-1.58446	25.6361	3.86682	-10.7614	-1.65895	-9.42768e-06	-1.5337	-1.20516	0.228143	1	0.287411	-1.07614e-05	-1.65895	-1.38067	0.167381	1	0.199389	-1.33368e-06	-1.08167	-0.39619	0.691965	1	0.751367	14.3872	13.5393	351	16	16	14.3872	989544	989894	30.4343	28.5627	351	108	108	30.4343	989544	989894	41.9733	39.1753	351	155	155	41.9733	989544
A911_05105	123.642	59.1384	94.7187	1.50987	103.527	44.6444	76.7639	1.4408	3.21125e-05	1.1844	2.85201	0.00434435	1	0.00782454	7.67639e-05	1.4408	6.03403	1.5993e-09	2.65004e-06	3.36727e-09	4.46514e-05	1.21648	3.39926	0.000675698	1	0.00144282	173.318	163.104	1974	1084	1084	173.318	991249	993222	183.442	172.161	1974	3661	3661	183.442	991249	993222	200.547	187.178	1974	4165	4165	200.547	991249
A911_05110	134.86	70.4198	80.9153	1.132	152.582	42.6801	-94.1452	-1.17029	-9.41452e-05	-1.17029	-2.80723	0.00499695	1	0.00891275	-2.63453e-05	-1.04245	-0.790704	0.429117	1	0.473085	6.78e-05	1.12264	3.27692	0.00104947	1	0.0021819	623.925	587.155	777	1536	1536	623.925	993234	994010	726.498	681.82	777	5707	5707	726.498	993234	994010	720.026	672.028	777	5886	5886	720.026	993234
A911_05115	450.234	102.855	-240.211	-1.30582	457.362	88.3176	-253.443	-1.35768	-0.000253443	-1.35768	-3.09557	0.00196435	1	0.00375425	-0.00015703	-1.19507	-2.0167	0.0437267	1	0.0560364	9.64127e-05	1.13607	2.24595	0.0247073	1	0.0410633	1173.59	1104.43	174	647	647	1173.59	994003	994176	985.706	925.087	174	1734	1734	985.706	994003	994176	917.718	856.541	174	1680	1680	917.718	994003
A911_05120	465.914	202.143	-334.667	-1.3921	473.25	218.121	-344.186	-1.4471	-0.000344186	-1.4471	-6.12521	9.05722e-10	1.50078e-06	3.41864e-09	-0.000174682	-1.18597	-3.19568	0.00139501	1	0.00205287	0.000169504	1.22019	6.01085	1.84566e-09	3.05826e-06	7.26427e-09	1090.59	1026.32	1458	5038	5038	1090.59	994173	995630	1284.36	1205.37	1458	18932	18932	1284.36	994173	995630	1189.62	1110.31	1458	18248	18248	1189.62	994173
A911_05130	141.483	37.7791	-86.0638	-1.48158	138.977	41.5077	-87.0641	-1.54019	-8.70641e-05	-1.54019	-3.84652	0.00011981	0.198525	0.000267914	-5.9811e-05	-1.31742	-2.61936	0.00880965	1	0.0121444	2.72531e-05	1.16909	2.52481	0.0115762	1	0.0205372	227.473	214.067	111	80	80	227.473	996998	997108	306.537	287.686	111	344	344	306.537	996998	997108	260.315	242.962	111	304	304	260.315	996998
A911_05140	84.3693	17.0614	-47.2446	-1.20674	83.8147	21.8963	-52.5179	-1.25495	-5.25179e-05	-1.25495	-3.69298	0.00022164	0.367257	0.000478199	-3.44104e-05	-1.15355	-2.38439	0.0171076	1	0.0230466	1.81075e-05	1.0879	1.51246	0.130417	1	0.181904	253.596	238.651	1089	875	875	253.596	999954	1001042	275.118	258.199	1089	3029	3029	275.118	999954	1001042	298.589	278.685	1089	3421	3421	298.589	999954
A911_05145	91.4138	44.6178	-56.333	-1.41003	89.6268	42.5989	-57.6838	-1.46562	-5.76838e-05	-1.46562	-3.6653	0.000247047	0.409357	0.000530256	-1.68118e-05	-1.10204	-1.04003	0.298324	1	0.341619	4.08719e-05	1.32992	4.16713	3.08458e-05	0.0511114	7.9489e-05	171.886	161.756	426	232	232	171.886	1001054	1001479	184.821	173.455	426	796	796	184.821	1001054	1001479	224.459	209.496	426	1006	1006	224.459	1001054
A911_05150	553.025	422.989	476.195	2.02233	474.054	357.075	405.929	1.92969	0.00027264	1.62442	6.32093	2.60005e-10	4.30828e-07	1.03316e-09	0.000405929	1.92969	12.7886	0	0	0	0.000133289	1.18793	3.54444	0.000393458	0.651961	0.000869281	407.61	383.588	621	802	802	407.61	1001543	1002163	484.524	454.727	621	3042	3042	484.524	1001543	1002163	505.246	471.565	621	3301	3301	505.246	1001543
A911_05155	464.503	350.613	398.664	2.18422	400.206	300.272	342.063	2.08388	0.000182847	1.57938	4.7031	2.56252e-06	0.00424609	6.87069e-06	0.000342063	2.08388	15.0688	0	0	0	0.000159217	1.31943	4.204	2.6225e-05	0.0434548	6.80044e-05	298.952	281.334	606	574	574	298.952	1002163	1002768	357.616	335.624	606	2191	2191	357.616	1002163	1002768	353.376	329.82	606	2253	2253	353.376	1002163
A911_05160	525.224	381.901	415.805	2.0969	466.951	330.873	361.776	2.01807	0.000361776	2.01807	8.10315	4.44089e-16	7.35856e-13	2.58195e-15	0.000327131	1.92058	9.97131	0	0	0	-3.46455e-05	-1.05076	-0.688651	0.491043	1	0.574665	345.005	324.673	537	587	587	345.005	1002893	1003429	384.227	360.598	537	2086	2086	384.227	1002893	1003429	407.986	380.789	537	2305	2305	407.986	1002893
A911_05165	406.816	333.256	358.649	2.70898	354.701	295.518	311.734	2.58457	0.000310857	2.58011	14.5735	0	0	0	0.000311734	2.58457	14.61	0	0	0	8.77051e-07	1.00173	0.0476692	0.96198	1	0.979744	175.058	164.742	1107	614	614	175.058	1003426	1004532	236.78	222.219	1107	2650	2650	236.78	1003426	1004532	217.746	203.231	1107	2536	2536	217.746	1003426
A911_05170	308.268	250.972	270.892	4.17328	271.405	220.503	238.588	3.98086	0.000149124	2.86312	14.6902	0	0	0	0.000238588	3.98086	14.5702	0	0	0	8.94639e-05	1.39039	5.01817	5.2168e-07	0.000864423	1.64027e-06	85.5482	80.5065	867	235	235	85.5482	1004525	1005391	83.3961	78.2675	867	731	731	83.3961	1004525	1005391	87.1559	81.346	867	795	795	87.1559	1004525
A911_05180	1048.95	733.405	894.898	1.71621	890.835	599.131	746.543	1.63716	0.000396914	1.33876	2.64961	0.00805859	1	0.013924	0.000746543	1.63716	8.16725	2.22045e-16	3.67928e-13	6.02173e-16	0.000349629	1.22289	2.05111	0.040256	1	0.06281	1259.02	1184.82	549	2190	2190	1259.02	1005864	1006412	1294.5	1214.89	549	7185	7185	1294.5	1005864	1006412	1194.96	1115.3	549	6902	6902	1194.96	1005864
A911_05190	145.31	25.0128	71.5174	1.20318	114.749	14.1415	48.8073	1.14792	2.79862e-05	1.08482	1.27154	0.203535	1	0.258435	4.88073e-05	1.14792	2.03058	0.0422976	1	0.0543311	2.08212e-05	1.05817	1.14295	0.253058	1	0.328104	310.305	292.017	2376	2336	2336	310.305	1006743	1009118	367.547	344.944	2376	8829	8829	367.547	1006743	1009118	378.117	352.911	2376	9452	9452	378.117	1006743
A911_05195	152.296	84.9738	27.1331	1.03238	153.003	69.4213	-41.7136	-1.05518	-4.17136e-05	-1.05518	-0.776493	0.437458	1	0.506193	-2.39912e-05	-1.03101	-0.668755	0.503652	1	0.547965	1.77223e-05	1.02344	0.366729	0.713821	1	0.770053	786.61	740.252	648	1615	1615	786.61	1009135	1009782	862.729	809.674	648	5652	5652	862.729	1009135	1009782	903.409	843.186	648	6159	6159	903.409	1009135
A911_05200	345.615	181.459	-247.796	-1.20056	371.555	205.62	-276.683	-1.24837	-0.000276683	-1.24837	-6.57041	5.01817e-11	8.31511e-08	2.07878e-10	-0.000223129	-1.19111	-3.67255	0.000240144	0.397919	0.000383721	5.35544e-05	1.04807	1.03841	0.299079	1	0.379459	1492.31	1404.36	390	1844	1844	1492.31	1009943	1010332	1406.57	1320.07	390	5546	5546	1406.57	1009943	1010332	1551.01	1447.62	390	6364	6364	1551.01	1009943
A911_05205	244.721	108.499	-166.692	-1.25567	258.98	115.615	-179.519	-1.30524	-0.000179519	-1.30524	-5.00341	5.63274e-07	0.000933345	1.61199e-06	-0.000108808	-1.16515	-2.84952	0.00437858	1	0.00622773	7.07111e-05	1.12023	1.80836	0.0705511	1	0.104192	861.052	810.306	732	1997	1997	861.052	1010332	1011063	772.375	724.877	732	5716	5716	772.375	1010332	1011063	822.592	767.757	732	6335	6335	822.592	1010332
A911_05210	45.5817	9.20341	19.856	1.37802	39.0777	10.8162	-17.6111	-1.37	1.59925e-05	1.32494	1.65373	0.0981834	1	0.136485	-1.61868e-06	-1.03401	-0.176684	0.859757	1	0.887059	-1.76111e-05	-1.37	-2.27171	0.0231043	1	0.0385809	36.4576	34.309	303	35	35	36.4576	1011060	1011362	57.1272	53.614	303	175	175	57.1272	1011060	1011362	63.9936	59.7277	303	204	204	63.9936	1011060
A911_05215	21.3121	15.2251	15.6718	1.45415	19.7383	12.1105	12.8985	1.39867	1.28985e-05	1.39867	2.53607	0.0112105	1	0.0187444	3.59335e-06	1.11107	0.634309	0.525879	1	0.571023	-9.30511e-06	-1.25886	-1.5425	0.122953	1	0.172802	33.7992	31.8073	663	71	71	33.7992	1011359	1012021	34.3132	32.2031	663	230	230	34.3132	1011359	1012021	35.4105	33.05	663	247	247	35.4105	1011359
A911_05220	79.0104	50.5582	65.0958	2.25746	68.2857	43.0611	55.978	2.15333	3.40536e-05	1.70162	5.15104	2.59048e-07	0.000429243	7.58379e-07	5.5978e-05	2.15333	7.83755	4.66294e-15	7.72649e-12	1.20538e-14	2.19244e-05	1.26546	2.77631	0.00549793	1	0.0103406	46.6809	43.9298	453	67	67	46.6809	1012018	1012470	57.4255	53.894	453	263	263	57.4255	1012018	1012470	51.1965	47.7837	453	244	244	51.1965	1012018
A911_05230	364.348	304.319	332.006	2.66053	315.876	264.812	288.298	2.53785	7.68394e-05	1.40988	6.26229	3.79389e-10	6.28648e-07	1.47917e-09	0.000288298	2.53785	19.3934	0	0	0	0.000211458	1.80005	13.4659	0	0	0	193.958	182.527	633	389	389	193.958	1013074	1013706	207.355	194.603	633	1327	1327	207.355	1013074	1013706	198.507	185.275	633	1322	1322	198.507	1013074
A911_05235	330.734	237.957	286.109	2.05161	283.12	201.818	244.135	1.95709	8.0358e-05	1.31503	5.32025	1.03631e-07	0.000171717	3.17994e-07	0.000244135	1.95709	14.5204	0	0	0	0.000163777	1.48825	9.82097	0	0	0	250.787	236.007	813	646	646	250.787	1013696	1014508	291.26	273.348	813	2394	2394	291.26	1013696	1014508	274.158	255.882	813	2345	2345	274.158	1013696
A911_05240	199.179	146.857	172.28	2.02032	170.217	125.546	146.803	1.92741	4.2224e-05	1.26675	3.86124	0.000112814	0.186933	0.000254677	0.000146803	1.92741	11.8134	0	0	0	0.000104579	1.52154	8.05659	8.88178e-16	1.47171e-12	5.61722e-15	157.579	148.293	687	343	343	157.579	1014505	1015191	171.044	160.525	687	1188	1188	171.044	1014505	1015191	177.923	166.063	687	1286	1286	177.923	1014505
A911_05245	214.812	177.527	199.357	1.84215	182.383	148.839	168.054	1.75708	2.52591e-05	1.11379	2.01997	0.0433867	1	0.0650015	0.000168054	1.75708	11.768	0	0	0	0.000142795	1.57756	9.79906	0	0	0	244.376	229.974	762	590	590	244.376	1015188	1015949	234.039	219.646	762	1803	1803	234.039	1015188	1015949	231.761	216.311	762	1858	1858	231.761	1015188
A911_05250	382.902	307.591	339.099	1.95539	325.63	261.076	287.979	1.86539	5.01217e-05	1.15062	3.2457	0.00117163	1	0.00230295	0.000287979	1.86539	16.1573	0	0	0	0.000237857	1.62121	13.0077	0	0	0	334.747	315.019	2937	3115	3115	334.747	1015951	1018887	371.601	348.748	2937	11034	11034	371.601	1015951	1018887	358.45	334.555	2937	11076	11076	358.45	1015951
A911_05255	277.301	232.247	-232.961	-1.22258	289.9	233.083	-256.081	-1.27136	-0.000256081	-1.27136	-9.58553	9.20168e-22	1.52472e-18	6.00283e-21	-5.99113e-05	-1.05256	-2.14659	0.031826	1	0.0414363	0.00019617	1.20787	7.44765	9.50351e-14	1.57473e-10	5.35623e-13	1255.3	1181.32	396	1575	1575	1255.3	1018887	1019282	1305.83	1225.53	396	5228	5228	1305.83	1018887	1019282	1277.65	1192.48	396	5323	5323	1277.65	1018887
A911_05260	311.215	284.345	298.165	1.64558	273.828	253.862	263.329	1.63231	-0.000119228	-1.28629	-6.69412	2.16999e-11	3.59567e-08	9.3394e-11	0.000144102	1.26901	7.1613	7.99139e-13	1.32417e-09	1.92467e-12	0.000263329	1.63231	13.7795	0	0	0	543.507	511.476	903	1555	1555	543.507	1019219	1020121	577.696	542.17	903	5274	5274	577.696	1019219	1020121	592.927	553.401	903	5633	5633	592.927	1019219
A911_05265	199.287	135.677	168.846	2.13603	171.763	114.856	144.564	2.03729	5.52307e-05	1.3963	4.73607	2.17904e-06	0.00361066	5.91912e-06	0.000144564	2.03729	11.8815	0	0	0	8.9333e-05	1.45906	6.71106	1.93239e-11	3.20197e-08	9.20105e-11	161.207	151.707	1161	593	593	161.207	1020108	1021268	134.694	126.41	1161	1581	1581	134.694	1020108	1021268	149.983	139.985	1161	1832	1832	149.983	1020108
A911_05270	314.085	216.379	266.843	3.68803	276.498	190.307	234.365	3.51891	0.000139722	2.5017	9.44874	0	0	0	0.000234365	3.51891	12.2443	0	0	0	9.46429e-05	1.4066	4.52184	6.1307e-06	0.0101586	1.70446e-05	81.0493	76.2728	1398	359	359	81.0493	1021258	1022655	104.784	98.3401	1398	1481	1481	104.784	1021258	1022655	111.979	104.514	1398	1647	1647	111.979	1021258
A911_05275	510.81	398.966	456.137	2.97902	449.178	345.988	398.159	2.84275	0.000251663	2.16474	16.4733	0	0	0	0.000398159	2.84275	16.747	0	0	0	0.000146496	1.31321	5.77485	7.70285e-09	1.27636e-05	2.86823e-08	219.026	206.118	513	356	356	219.026	1022639	1023151	222.117	208.458	513	1152	1152	222.117	1022639	1023151	250.315	233.629	513	1351	1351	250.315	1022639
A911_05300	24.3675	11.3007	14.2233	1.57642	20.8117	9.26617	11.9149	1.51513	1.19149e-05	1.51513	2.70576	0.00681484	1	0.0119242	9.42235e-06	1.40737	2.1871	0.0287353	1	0.0376399	-2.4925e-06	-1.07657	-0.525098	0.599515	1	0.671668	21.184	19.9356	1326	89	89	21.184	1028376	1029701	26.0333	24.4323	1326	349	349	26.0333	1028376	1029701	26.8088	25.0217	1326	374	374	26.8088	1028376
A911_05305	462.949	372.375	380.253	1.33892	377.637	295.853	321.815	1.31492	-3.02349e-05	-1.02959	-0.751777	0.452185	1	0.520327	0.00029158	1.27713	7.02144	2.19624e-12	3.63917e-09	5.20626e-12	0.000321815	1.31492	11.4671	0	0	0	1191.02	1120.83	1197	4517	4517	1191.02	1029938	1031134	1102.74	1034.92	1197	13345	13345	1102.74	1029938	1031134	1072.14	1000.67	1197	13502	13502	1072.14	1029938
A911_05310	95.813	80.5912	84.6282	1.31564	80.6963	69.0073	73.7857	1.30524	-3.06816e-05	-1.12693	-1.73644	0.0824854	1	0.116322	4.31042e-05	1.15823	2.34879	0.0188344	1	0.0252293	7.37857e-05	1.30524	5.41467	6.14035e-08	0.000101746	2.13303e-07	259.147	243.875	1224	1005	1005	259.147	1031274	1032497	295.684	277.501	1224	3659	3659	295.684	1031274	1032497	316.986	295.855	1224	4082	4082	316.986	1031274
A911_05320	59.2029	10.3565	-13.6522	-1.03969	54.727	12.0182	-21.9953	-1.07149	-7.16717e-06	-1.02222	-0.362834	0.716729	1	0.770681	-2.19953e-05	-1.07149	-1.12062	0.262451	1	0.303901	-1.48281e-05	-1.0482	-1.02328	0.306174	1	0.386461	314.702	296.155	1722	1717	1717	314.702	1033399	1035120	366.352	343.822	1722	6378	6378	366.352	1033399	1035120	373.905	348.98	1722	6774	6774	373.905	1033399
A911_05325	80.5264	30.7042	-9.63185	-1.05003	73.9611	31.4618	-15.8295	-1.09117	-1.58295e-05	-1.09117	-0.669891	0.502927	1	0.571028	-1.4746e-05	-1.0844	-0.585686	0.558087	1	0.601268	1.08349e-06	1.00624	0.0783461	0.937553	1	0.958966	154.927	145.796	438	215	215	154.927	1035114	1035551	216.115	202.825	438	957	957	216.115	1035114	1035551	235.453	219.757	438	1085	1085	235.453	1035114
A911_05330	79.4023	34.7167	53.5422	1.32417	65.0404	27.212	40.7982	1.2635	1.37502e-05	1.08881	1.13675	0.255641	1	0.318494	4.07982e-05	1.2635	3.27355	0.00106206	1	0.00158401	2.7048e-05	1.16044	2.45502	0.0140877	1	0.0246237	144.734	136.205	2076	952	952	144.734	1035548	1037623	178.289	167.324	2076	3742	3742	178.289	1035548	1037623	172.471	160.974	2076	3767	3767	172.471	1035548
A911_05340	272.333	64.726	143.763	1.19468	217.191	45.9114	96.9652	1.14008	4.90774e-05	1.0709	0.935293	0.349637	1	0.418908	9.69652e-05	1.14008	1.79982	0.0718885	1	0.0896307	4.78878e-05	1.0646	1.88863	0.0589411	1	0.0885452	632.621	595.338	228	457	457	632.621	1038432	1038659	765.697	718.609	228	1765	1765	765.697	1038432	1038659	817.091	762.622	228	1960	1960	817.091	1038432
A911_05345	287.973	213.495	247.325	1.88155	244.479	178.449	209.144	1.79518	7.24439e-05	1.27544	5.09425	3.50129e-07	0.000580163	1.01783e-06	0.000209144	1.79518	13.2871	0	0	0	0.0001367	1.4075	8.3333	0	0	0	261.371	245.968	768	636	636	261.371	1038656	1039423	281.538	264.224	768	2186	2186	281.538	1038656	1039423	298.762	278.846	768	2414	2414	298.762	1038656
A911_05355	1117.8	1071.52	1091.64	2.58238	970.296	922.864	946.604	2.46336	0.000636294	1.98365	13.6228	0	0	0	0.000946604	2.46336	34.6624	0	0	0	0.00031031	1.24183	6.2106	5.27876e-10	8.74691e-07	2.19221e-09	696.663	655.606	603	1331	1331	696.663	1039883	1040485	690.905	648.416	603	4212	4212	690.905	1039883	1040485	682.054	636.587	603	4327	4327	682.054	1039883
A911_05360	785.221	673.184	719.079	2.66033	690.472	580.249	624.513	2.53774	0.000464315	2.14328	21.4298	0	0	0	0.000624513	2.53774	25.1244	0	0	0	0.000160198	1.18404	5.77298	7.78834e-09	1.29053e-05	2.89356e-08	434.924	409.292	291	401	401	434.924	1040485	1040775	454.11	426.183	291	1336	1336	454.11	1040485	1040775	410.247	382.899	291	1256	1256	410.247	1040485
A911_05365	850.375	734.416	783.969	3.67967	746.404	641.281	688.609	3.5106	0.000386804	2.41025	19.5632	0	0	0	0.000688609	3.5106	31.0648	0	0	0	0.000301806	1.45653	12.9772	0	0	0	265.09	249.467	2130	1789	1789	265.09	1040772	1042901	313.034	293.784	2130	6741	6741	313.034	1040772	1042901	299.562	279.592	2130	6713	6713	299.562	1040772
A911_05375	756.472	475.425	-619.323	-1.46813	759.595	503.186	-637.603	-1.53882	-0.000495705	-1.37405	-6.62017	3.58826e-11	5.94574e-08	1.50525e-10	-0.000637603	-1.53882	-8.55128	1.21779e-17	2.01788e-14	3.38003e-17	-0.000141898	-1.11991	-4.91017	9.09984e-07	0.00150784	2.79748e-06	1948.51	1833.68	1290	7964	7964	1948.51	1043545	1044834	1801.34	1690.56	1290	23493	23493	1801.34	1043545	1044834	2077.01	1938.55	1290	28189	28189	2077.01	1043545
A911_05380	135.764	31.0092	77.4764	1.31734	111.814	22.6944	61.0372	1.26671	6.10372e-05	1.26671	2.97525	0.00292748	1	0.00545651	2.35241e-05	1.10279	1.21518	0.224297	1	0.260997	-3.75131e-05	-1.14864	-2.56243	0.0103942	1	0.0185795	206.955	194.758	639	419	419	206.955	1044915	1045553	261.442	245.364	639	1689	1689	261.442	1044915	1045553	264.026	246.425	639	1775	1775	264.026	1044915
A911_05385	211.504	98.8586	139.293	1.21459	166.758	67.2211	102.431	1.16833	0.000102431	1.16833	3.48798	0.000486686	0.806438	0.00101184	9.25423e-06	1.01521	0.305825	0.759738	1	0.794751	-9.3177e-05	-1.15083	-4.05932	4.92159e-05	0.0815508	0.000123749	593.538	558.558	360	677	677	593.538	1045556	1045915	672.874	631.494	360	2449	2449	672.874	1045556	1045915	680.923	635.531	360	2579	2579	680.923	1045556
A911_05390	158.019	107.306	137.856	2.79881	137.926	93.2029	119.989	2.67037	5.11657e-05	1.71228	6.04878	1.45957e-09	2.41851e-06	5.41054e-09	0.000119989	2.67037	12.2146	0	0	0	6.8823e-05	1.55954	6.65536	2.82638e-11	4.68332e-08	1.32672e-10	72.3786	68.1131	798	183	183	72.3786	1046005	1046802	68.9159	64.6777	798	556	556	68.9159	1046005	1046802	88.6174	82.71	798	744	744	88.6174	1046005
A911_05395	547.981	350.68	460.016	2.03357	470.146	297.405	392.26	1.94023	0.000184744	1.44282	6.37663	1.81042e-10	2.99986e-07	7.29894e-10	0.00039226	1.94023	10.6933	0	0	0	0.000207517	1.34475	6.8893	5.60729e-12	9.29128e-09	2.81554e-11	395.281	371.985	729	913	913	395.281	1046793	1047521	447.748	420.213	729	3300	3300	447.748	1046793	1047521	492.196	459.386	729	3775	3775	492.196	1046793
A911_05400	842.091	669.236	763.209	2.40248	728.407	580.443	659.105	2.29188	0.000330481	1.64776	8.97232	0	0	0	0.000659105	2.29188	20.9303	0	0	0	0.000328623	1.3909	7.7569	8.65974e-15	1.43492e-11	5.18021e-14	544.416	512.331	618	1066	1066	544.416	1047531	1048148	511.844	480.367	618	3198	3198	511.844	1047531	1048148	576.294	537.877	618	3747	3747	576.294	1047531
A911_05405	1027.11	901.064	959.619	1.82908	864.376	749.236	808.416	1.74495	0.000321511	1.29627	5.99693	2.01102e-09	3.33225e-06	7.32363e-09	0.000808416	1.74495	21.9085	0	0	0	0.000486905	1.34613	9.24675	0	0	0	1101.57	1036.65	1938	6764	6764	1101.57	1048145	1050082	1204.19	1130.14	1938	23594	23594	1204.19	1048145	1050082	1166.59	1088.82	1938	23786	23786	1166.59	1048145
A911_05415	750.661	348.017	-500.268	-1.24999	798.441	384.992	-555.4	-1.31024	-0.000398085	-1.2044	-4.11992	3.7901e-05	0.0628019	9.02326e-05	-0.0005554	-1.31024	-5.18629	2.1453e-07	0.000355477	4.03492e-07	-0.000157315	-1.08787	-1.74715	0.0806109	1	0.117272	2653.44	2497.06	393	3304	3304	2653.44	1050954	1051346	2372.87	2226.95	393	9428	9428	2372.87	1050954	1051346	2478.05	2312.86	393	10246	10246	2478.05	1050954
A911_05420	351.518	267.767	312.447	1.85227	296.939	223.368	263.691	1.76722	0.00018741	1.54528	10.8599	0	0	0	0.000263691	1.76722	14.8135	0	0	0	7.62817e-05	1.14363	3.88455	0.000102522	0.169879	0.000249822	349.863	329.244	894	991	991	349.863	1051459	1052352	364.336	341.93	894	3293	3293	364.336	1051459	1052352	385.62	359.913	894	3627	3627	385.62	1051459
A911_05425	317.575	256.002	280.624	1.77235	266.989	214.638	235.329	1.69084	0.000178381	1.52366	8.38618	0	0	0	0.000235329	1.69084	13.4663	0	0	0	5.69479e-05	1.10972	2.47175	0.0134455	1	0.023551	341.43	321.308	1773	1918	1918	341.43	1052352	1054124	374.503	351.472	1773	6713	6713	374.503	1052352	1054124	374.086	349.149	1773	6978	6978	374.086	1052352
A911_05430	339.81	238.048	238.427	1.35938	284.284	180.658	184.584	1.29677	0.000165032	1.26534	3.63777	0.000275009	0.45569	0.000587987	0.000184584	1.29677	4.40059	1.07957e-05	0.0178884	1.86922e-05	1.95516e-05	1.02484	0.406488	0.684384	1	0.744599	602.964	567.429	1161	2218	2218	602.964	1054126	1055286	697.067	654.199	1161	8182	8182	697.067	1054126	1055286	690.315	644.297	1161	8432	8432	690.315	1054126
A911_05435	84.8564	34.0306	57.1547	2.83603	74.4986	30.4535	49.7506	2.70505	4.66764e-07	1.016	0.105412	0.916049	1	0.93871	4.97506e-05	2.70505	4.26022	2.04227e-05	0.0338404	3.4851e-05	4.92838e-05	2.66246	4.21785	2.46649e-05	0.0408698	6.43618e-05	25.9128	24.3857	609	50	50	25.9128	1055382	1055990	33.2954	31.2478	609	205	205	33.2954	1055382	1055990	34.1803	31.9018	609	219	219	34.1803	1055382
A911_05440	397.575	284.77	333.266	6.42139	352.501	253.072	295.354	6.12399	3.31042e-05	1.57431	4.70719	2.51159e-06	0.0041617	6.74505e-06	0.000295354	6.12399	10.2885	0	0	0	0.00026225	3.88995	9.07481	0	0	0	60.636	57.0625	609	117	117	60.636	1055992	1056600	64.3169	60.3616	609	396	396	64.3169	1055992	1056600	59.4644	55.5004	609	381	381	59.4644	1055992
A911_05445	422.49	369.891	394.312	5.83292	373.489	328.613	349.143	5.56434	7.19435e-05	1.94052	8.30911	0	0	0	0.000349143	5.56434	26.9921	0	0	0	0.0002772	2.86745	20.0422	0	0	0	75.8949	71.4222	603	145	145	75.8949	1056566	1057168	86.1171	80.8211	603	525	525	86.1171	1056566	1057168	82.7544	77.2378	603	525	525	82.7544	1056566
A911_05450	505.222	359.696	433.366	5.05028	447.344	318.562	382.963	4.8194	0.000120196	2.19875	5.49807	3.83991e-08	6.36272e-05	1.24759e-07	0.000382963	4.8194	13.1465	0	0	0	0.000262768	2.19189	8.71039	0	0	0	75.9047	71.4313	1131	272	272	75.9047	1057161	1058291	121.125	113.676	1131	1385	1385	121.125	1057161	1058291	123.959	115.696	1131	1475	1475	123.959	1057161
A911_05455	565.163	477.401	530.897	3.9775	496.565	421.653	467.147	3.79496	0.00022747	2.36096	12.637	0	0	0	0.000467147	3.79496	27.5881	0	0	0	0.000239677	1.60738	11.1765	0	0	0	164.587	154.887	2142	1117	1117	164.587	1058301	1060442	173.257	162.602	2142	3752	3752	173.257	1058301	1060442	197.065	183.929	2142	4441	4441	197.065	1058301
A911_05460	454.563	305.816	374.626	3.99332	401.162	269.421	329.657	3.81065	0.000168465	2.43633	9.92014	0	0	0	0.000329657	3.81065	11.5742	0	0	0	0.000161192	1.56409	6.03552	1.58468e-09	2.62581e-06	6.26685e-09	95.7203	90.0791	1098	333	333	95.7203	1060446	1061543	134.224	125.97	1098	1490	1490	134.224	1060446	1061543	145.517	135.817	1098	1681	1681	145.517	1060446
A911_05465	554.125	479.588	522.231	3.92292	486.982	423.602	459.403	3.74309	0.000324272	2.93622	20.2025	0	0	0	0.000459403	3.74309	26.4081	0	0	0	0.000135131	1.2748	6.99999	2.56017e-12	4.24221e-09	1.3053e-11	160.185	150.744	930	472	472	160.185	1061531	1062460	178.36	167.391	930	1677	1677	178.36	1061531	1062460	197.457	184.294	930	1932	1932	197.457	1061531
A911_05470	580.008	429.039	474.876	2.7965	506.921	370.7	413.34	2.6684	0.000391019	2.57831	13.1606	0	0	0	0.00041334	2.6684	10.97	0	0	0	2.23209e-05	1.03494	0.592336	0.553626	1	0.632224	224.479	211.249	1077	766	766	224.479	1062453	1063529	264.224	247.975	1077	2877	2877	264.224	1062453	1063529	304.299	284.014	1077	3448	3448	304.299	1062453
A911_05475	278.407	179.718	226.071	2.52245	241.948	159.765	195.755	2.40623	0.000138319	1.99363	8.32188	0	0	0	0.000195755	2.40623	9.27181	0	0	0	5.74366e-05	1.20696	2.28973	0.0220368	1	0.0370335	136.214	128.187	1710	738	738	136.214	1063529	1065238	152.069	142.718	1710	2629	2629	152.069	1063529	1065238	157.193	146.714	1710	2828	2828	157.193	1063529
A911_05480	865.931	624.841	690.666	1.57882	729.294	513.56	566.55	1.50644	0.000479332	1.42848	7.22105	5.16032e-13	8.55064e-10	2.44304e-12	0.00056655	1.50644	9.33336	0	0	0	8.72181e-05	1.05458	1.15247	0.249127	1	0.323513	1115.7	1049.94	987	3489	3489	1115.7	1065216	1066202	1227.23	1151.75	987	12246	12246	1227.23	1065216	1066202	1236.8	1154.35	987	12843	12843	1236.8	1065216
A911_05485	98.1508	75.6843	77.1837	1.51204	82.1361	61.0779	64.2371	1.45457	6.42371e-05	1.45457	5.97455	2.30744e-09	3.82342e-06	8.31179e-09	5.51596e-05	1.39033	3.21966	0.00128345	1	0.00189207	-9.07749e-06	-1.0462	-0.511528	0.608982	1	0.679517	141.333	133.004	795	356	356	141.333	1066260	1067054	150.794	141.52	795	1212	1212	150.794	1066260	1067054	160.089	149.418	795	1339	1339	160.089	1066260
A911_05490	112.944	48.1807	89.0372	1.72991	95.5655	38.5777	74.3394	1.65007	4.02334e-05	1.35182	4.24956	2.1419e-05	0.0354912	5.22698e-05	7.43394e-05	1.65007	5.0107	5.42351e-07	0.000898675	1.00075e-06	3.4106e-05	1.22062	2.23188	0.0256232	1	0.0423307	118.702	111.706	1029	387	387	118.702	1067120	1068148	115.253	108.165	1029	1199	1199	115.253	1067120	1068148	131.998	123.198	1029	1429	1429	131.998	1067120
A911_05495	106.895	77.7387	93.3028	1.77282	89.9859	63.8499	78.2065	1.69086	5.32901e-05	1.47075	5.51947	3.40043e-08	5.63452e-05	1.10916e-07	7.82065e-05	1.69086	7.41103	1.25455e-13	2.07879e-10	3.09344e-13	2.49164e-05	1.14966	2.19276	0.0283245	1	0.0462856	122.267	115.061	888	344	344	122.267	1068138	1069025	119.184	111.855	888	1070	1070	119.184	1068138	1069025	120.738	112.69	888	1128	1128	120.738	1068138
A911_05500	130.99	95.6107	106.142	2.17212	113.304	81.1383	91.043	2.0727	8.10504e-05	1.95496	6.68956	2.23868e-11	3.70949e-08	9.61007e-11	9.1043e-05	2.0727	8.4875	0	0	0	9.99261e-06	1.06022	0.818653	0.412985	1	0.498409	75.4385	70.9926	1548	370	370	75.4385	1069022	1070569	92.522	86.8321	1548	1448	1448	92.522	1069022	1070569	103.707	96.7936	1548	1689	1689	103.707	1069022
A911_05505	104.772	73.0288	89.0376	2.3099	90.5775	62.8281	76.7151	2.2041	4.50209e-05	1.70663	5.93841	2.87815e-09	4.76909e-06	1.02561e-08	7.67151e-05	2.2041	9.30046	0	0	0	3.16942e-05	1.29149	3.478	0.000505179	0.837081	0.00110287	61.3478	57.7323	1173	228	228	61.3478	1070573	1071745	65.2665	61.2528	1173	774	774	65.2665	1070573	1071745	77.3035	72.1503	1173	954	954	77.3035	1070573
A911_05510	63.3752	52.4596	57.2264	2.47744	54.8417	45.3906	49.5061	2.36309	3.02825e-05	1.8338	5.17028	2.33748e-07	0.000387321	6.86739e-07	4.95061e-05	2.36309	7.75887	8.65974e-15	1.43492e-11	2.22813e-14	1.92235e-05	1.28864	2.697	0.00699675	1	0.0129393	39.6107	37.2763	996	125	125	39.6107	1071729	1072724	38.0353	35.6962	996	383	383	38.0353	1071729	1072724	38.5541	35.9841	996	404	404	38.5541	1071729
A911_05515	10.829	2.50399	-3.39596	-1.12343	10.988	2.73093	-4.06557	-1.16523	-7.98607e-07	-1.02865	-0.183953	0.85405	1	0.887816	-4.06557e-06	-1.16523	-0.964758	0.334666	1	0.379025	-3.26696e-06	-1.13277	-0.781125	0.434729	1	0.519355	25.0876	23.6091	1170	93	93	25.0876	1072782	1073951	31.0261	29.1181	1170	367	367	31.0261	1072782	1073951	35.6638	33.2864	1170	439	439	35.6638	1072782
A911_05520	14.2439	3.00238	-4.90165	-1.12175	15.0316	3.61882	-6.33191	-1.17579	-5.51328e-06	-1.14966	-1.07312	0.283219	1	0.349177	-6.33191e-06	-1.17579	-1.23888	0.215391	1	0.252229	-8.18634e-07	-1.02273	-0.16612	0.868063	1	0.901805	47.9464	45.1207	915	139	139	47.9464	1073940	1074854	44.4292	41.6969	915	411	411	44.4292	1073940	1074854	43.1098	40.236	915	415	415	43.1098	1073940
A911_05525	233.487	85.4594	163.249	1.76067	199.431	67.9081	136.759	1.67991	5.4789e-05	1.27239	2.54848	0.0108194	1	0.0181089	0.000136759	1.67991	5.01396	5.33215e-07	0.000883537	9.84991e-07	8.19701e-05	1.32028	3.18703	0.00143743	1	0.00291177	186.875	175.861	885	524	524	186.875	1074909	1075793	208.217	195.413	885	1863	1863	208.217	1074909	1075793	248.739	232.158	885	2316	2316	248.739	1074909
A911_05530	379.349	309.078	343.077	1.61631	317.128	252.029	282.892	1.54202	9.32105e-05	1.17859	3.02451	0.00249036	1	0.00468924	0.000282892	1.54202	13.4567	0	0	0	0.000189682	1.30836	5.87067	4.34078e-09	7.19268e-06	1.65349e-08	543.463	511.435	1032	1777	1777	543.463	1075774	1076805	562.224	527.649	1032	5866	5866	562.224	1075774	1076805	564.309	526.691	1032	6127	6127	564.309	1075774
A911_05535	193.803	112.23	152.771	1.87387	165.842	92.2119	129.164	1.78826	5.47278e-05	1.33399	3.53668	0.000405199	0.671414	0.000854217	0.000129164	1.78826	8.03378	8.88178e-16	1.47171e-12	2.35851e-15	7.44358e-05	1.34053	5.60669	2.06242e-08	3.41743e-05	7.44539e-08	148.759	139.992	1116	526	526	148.759	1076802	1077917	179.388	168.356	1116	2024	2024	179.388	1076802	1077917	196.316	183.229	1116	2305	2305	196.316	1076802
A911_05540	239.97	219.664	229.264	2.08122	204.656	187.936	195.895	1.98528	7.61677e-05	1.38309	6.06151	1.34854e-09	2.23453e-06	5.03272e-09	0.000195895	1.98528	13.9293	0	0	0	0.000119727	1.43539	8.01467	1.11022e-15	1.83964e-12	6.96833e-15	215.114	202.437	1611	1098	1098	215.114	1077914	1079524	209.673	196.779	1611	3415	3415	209.673	1077914	1079524	211.339	197.25	1611	3582	3582	211.339	1077914
A911_05550	126.888	21.553	68.0641	1.57013	108.781	15.3261	55.7133	1.49797	3.81195e-06	1.03407	0.270752	0.786582	1	0.828586	5.57133e-05	1.49797	2.48218	0.0130583	1	0.0177503	5.19013e-05	1.44861	2.6531	0.00797557	1	0.0146189	92.8948	87.4201	846	249	249	92.8948	1079519	1080364	126.387	118.615	846	1081	1081	126.387	1079519	1080364	138.866	129.609	846	1236	1236	138.866	1079519
A911_05555	84.3595	71.3797	78.6743	1.86696	71.0899	60.7589	66.4531	1.78107	4.51024e-05	1.53012	5.32479	1.01075e-07	0.000167481	3.10726e-07	6.64531e-05	1.78107	7.48317	7.26086e-14	1.20312e-10	1.81467e-13	2.13507e-05	1.16401	2.20343	0.0275648	1	0.0452674	87.2254	82.0849	825	228	228	87.2254	1080348	1081172	91.1186	85.515	825	760	760	91.1186	1080348	1081172	93.8972	87.6378	825	815	815	93.8972	1080348
A911_05560	109.849	47.6742	-77.7329	-1.4027	109.606	54.3088	-79.7012	-1.45775	-7.97012e-05	-1.45775	-5.25439	1.4852e-07	0.000246097	4.49904e-07	-7.56856e-05	-1.42489	-4.97522	6.51771e-07	0.00107999	1.19732e-06	4.01557e-06	1.02306	0.370614	0.710925	1	0.767428	242.96	228.642	960	739	739	242.96	1081231	1082190	277.056	260.017	960	2689	2689	277.056	1081231	1082190	292.277	272.793	960	2952	2952	292.277	1081231
A911_05565	354.399	223.863	-286.227	-1.51035	357.918	236.5	-292.542	-1.58315	-0.00026658	-1.50525	-7.80787	5.8178e-15	9.64009e-12	3.17108e-14	-0.000292542	-1.58315	-8.60024	7.95786e-18	1.31862e-14	2.22364e-17	-2.59627e-05	-1.05175	-1.40202	0.16091	1	0.219446	789.327	742.809	561	1403	1403	789.327	1082171	1082731	907.131	851.345	561	5145	5145	907.131	1082171	1082731	844.77	788.456	561	4986	4986	844.77	1082171
A911_05570	229.199	108.043	-182.022	-1.47517	227.019	120.899	-187.128	-1.54618	-0.000134937	-1.34178	-4.5969	4.28843e-06	0.00710593	1.12436e-05	-0.000187128	-1.54618	-6.44016	1.19358e-10	1.97776e-07	2.62302e-10	-5.21906e-05	-1.15233	-3.32948	0.000870083	1	0.0018296	505.536	475.743	1386	2220	2220	505.536	1082728	1084113	591.257	554.897	1386	8285	8285	591.257	1082728	1084113	598.482	558.586	1386	8727	8727	598.482	1082728
A911_05575	240.277	202.075	-221.523	-1.79519	237.751	204.009	-219.716	-1.88176	-0.000144459	-1.44526	-8.88517	6.38393e-19	1.05782e-15	4.05294e-18	-0.000219716	-1.88176	-14.2044	8.61894e-46	1.42816e-42	2.82804e-45	-7.52575e-05	-1.30202	-5.44331	5.23024e-08	8.66651e-05	1.83224e-07	488.315	459.537	954	1476	1476	488.315	1084106	1085059	508.244	476.988	954	4902	4902	508.244	1084106	1085059	503.741	470.161	954	5056	5056	503.741	1084106
A911_05580	137.246	43.8926	-97.9198	-1.64258	133.019	46.7618	-98.3387	-1.7216	-4.7311e-05	-1.25259	-2.37765	0.0174233	1	0.0280841	-9.83387e-05	-1.7216	-4.92446	8.45985e-07	0.0014018	1.54383e-06	-5.10276e-05	-1.37444	-4.51577	6.30877e-06	0.0104536	1.75103e-05	210.975	198.541	561	375	375	210.975	1085060	1085620	263.941	247.709	561	1497	1497	263.941	1085060	1085620	275.999	257.6	561	1629	1629	275.999	1085060
A911_05585	1508.29	452.764	697.03	1.15775	1158.03	269.891	467.898	1.11296	0.000467898	1.11296	1.62416	0.104341	1	0.144198	3.9696e-05	1.00958	0.212767	0.831509	1	0.862209	-0.000428202	-1.10239	-1.55263	0.120512	1	0.169803	4108.25	3866.13	303	3944	3944	4108.25	1085702	1086004	4482.36	4206.71	303	13731	13731	4482.36	1085702	1086004	4664.95	4353.97	303	14871	14871	4664.95	1085702
A911_05590	106.748	31.0786	61.1281	1.3644	88.6777	19.628	47.4845	1.30205	4.57964e-05	1.29131	2.47828	0.0132018	1	0.0218317	4.74845e-05	1.30205	2.56751	0.0102431	1	0.0140387	1.68803e-06	1.00832	0.144816	0.884856	1	0.917526	137.225	129.138	207	90	90	137.225	1086027	1086233	166.286	156.06	207	348	348	166.286	1086027	1086233	199.741	186.426	207	435	435	199.741	1086027
A911_05595	49.1473	20.4304	29.6021	1.37309	40.4346	18.0973	24.7215	1.34001	-1.67058e-06	-1.02298	-0.238591	0.811423	1	0.850429	2.30509e-05	1.30991	3.04609	0.00231836	1	0.00336681	2.47215e-05	1.34001	3.28285	0.00102763	1	0.00213917	71.1215	66.93	2352	530	530	71.1215	1086230	1088581	82.931	77.831	2352	1972	1972	82.931	1086230	1088581	83.9764	78.3784	2352	2078	2078	83.9764	1086230
A911_05605	131.029	81.1083	92.2206	1.42032	108.058	61.5963	75.098	1.36503	7.5098e-05	1.36503	4.03688	5.41674e-05	0.0897553	0.000127312	5.80364e-05	1.2821	4.63975	3.48832e-06	0.00578014	6.1622e-06	-1.70616e-05	-1.06468	-0.892548	0.3721	1	0.45578	224.027	210.824	1530	1086	1086	224.027	1089998	1091527	216.701	203.374	1530	3352	3352	216.701	1089998	1091527	217.495	202.997	1530	3501	3501	217.495	1089998
A911_05610	14.8269	4.05888	4.7559	1.14369	13.466	5.08077	4.0368	1.13531	-3.6094e-06	-1.12098	-0.785924	0.431912	1	0.500474	4.27401e-07	1.01278	0.0833515	0.933572	1	0.951371	4.0368e-06	1.13531	0.805908	0.420296	1	0.506127	35.9916	33.8704	228	26	26	35.9916	1091524	1091751	35.5735	33.3858	228	82	82	35.5735	1091524	1091751	35.4351	33.0729	228	85	85	35.4351	1091524
A911_05615	16.1296	8.54932	-11.4025	-3.70117	15.0826	8.29493	-10.8233	-3.83061	-1.08233e-05	-3.83061	-3.42724	0.000609758	1	0.00124277	-7.3696e-06	-2.01268	-2.72612	0.00640844	1	0.00896857	3.45368e-06	1.90324	1.25971	0.207773	1	0.274984	15.396	14.4887	123	6	6	15.396	1091730	1091852	14.4749	13.5847	123	18	18	14.4749	1091730	1091852	17.0007	15.8674	123	22	22	17.0007	1091730
A911_05620	43.9132	12.0306	-24.225	-2.13404	41.4324	11.2846	-23.618	-2.23707	-1.71312e-05	-1.66974	-1.93596	0.0528729	1	0.0774628	-2.3618e-05	-2.23707	-2.51834	0.0117911	1	0.0160937	-6.48683e-06	-1.33977	-1.16612	0.243567	1	0.317537	28.055	26.4016	180	16	16	28.055	1091867	1092046	52.2034	48.993	180	95	95	52.2034	1091867	1092046	56.5015	52.735	180	107	107	56.5015	1091867
A911_05625	77.8364	39.1467	-50.0249	-1.3239	69.1695	39.7309	-46.2007	-1.33451	1.69483e-06	1.00928	0.153261	0.878193	1	0.90721	-4.45058e-05	-1.32224	-4.10936	3.96762e-05	0.0657435	6.6542e-05	-4.62007e-05	-1.33451	-4.25562	2.08477e-05	0.0345446	5.48327e-05	183.96	173.119	2100	1224	1224	183.96	1092118	1094217	196.881	184.774	2100	4180	4180	196.881	1092118	1094217	203.541	189.973	2100	4497	4497	203.541	1092118
A911_05630	76.6555	42.8763	-49.2599	-1.48175	75.0854	39.4879	-45.0804	-1.49292	3.98499e-06	1.03006	0.213372	0.831036	1	0.867692	-4.10955e-05	-1.44935	-2.35636	0.0184551	1	0.0247813	-4.50804e-05	-1.49292	-4.38682	1.15024e-05	0.0190594	3.0991e-05	116.536	109.668	195	72	72	116.536	1094217	1094411	131.375	123.296	195	259	259	131.375	1094217	1094411	176.451	164.688	195	362	362	176.451	1094217
A911_05635	104.172	66.764	-81.5748	-1.40353	94.7192	61.9116	-75.0563	-1.41517	2.44516e-05	1.10567	1.91891	0.0549962	1	0.0804313	-5.06047e-05	-1.27992	-4.17295	3.00681e-05	0.0498228	5.08915e-05	-7.50563e-05	-1.41517	-6.02465	1.69483e-09	2.80833e-06	6.6865e-09	250.902	236.115	951	756	756	250.902	1094401	1095351	238.282	223.629	951	2291	2291	238.282	1094401	1095351	251.166	234.423	951	2513	2513	251.166	1094401
A911_05640	855.412	430.511	659.338	1.62744	746.694	380.161	557.508	1.56581	0.000557508	1.56581	6.0265	1.67562e-09	2.7765e-06	6.15632e-09	0.000150485	1.15273	2.14442	0.0319996	1	0.0416195	-0.000407023	-1.35836	-4.06116	4.88297e-05	0.0809109	0.000122965	1001.85	942.806	264	838	838	1001.85	1095427	1095690	1138.23	1068.23	264	3038	3038	1138.23	1095427	1095690	1012.42	944.93	264	2812	2812	1012.42	1095427
A911_05645	83.2728	27.8912	-30.0002	-1.254	76.9481	25.1593	-33.1477	-1.31382	-1.43491e-05	-1.11532	-0.59995	0.54854	1	0.614557	-3.31477e-05	-1.31382	-1.39359	0.163443	1	0.194978	-1.87985e-05	-1.17797	-2.14683	0.0318072	1	0.0510122	100.105	94.2056	495	157	157	100.105	1095760	1096254	160.856	150.964	495	805	805	160.856	1095760	1096254	183.378	171.154	495	955	955	183.378	1095760
A911_05650	46.2787	3.83319	-21.3935	-1.14477	49.011	10.593	-26.3903	-1.19965	-2.15888e-05	-1.1576	-1.83851	0.0659874	1	0.0949141	-2.63903e-05	-1.19965	-2.26056	0.0237866	1	0.0314812	-4.80147e-06	-1.03632	-0.506936	0.6122	1	0.681538	153.95	144.877	777	379	379	153.95	1096251	1097027	163.834	153.759	777	1287	1287	163.834	1096251	1097027	189.732	177.084	777	1551	1551	189.732	1096251
A911_05655	105.202	68.5875	-79.1488	-1.43097	105.878	61.6971	-82.1187	-1.49994	-1.81356e-05	-1.07946	-1.18764	0.234974	1	0.294295	-8.21187e-05	-1.49994	-5.6418	1.68291e-08	2.78858e-05	3.35569e-08	-6.39832e-05	-1.38953	-5.59439	2.21405e-08	3.66867e-05	7.97538e-08	235.948	222.042	927	693	693	235.948	1097094	1098020	281.05	263.766	927	2634	2634	281.05	1097094	1098020	271.408	253.316	927	2647	2647	271.408	1097094
A911_05660	1580.52	1348.6	1474.52	3.0227	1395.09	1164.51	1287.34	2.88294	0.000514171	1.75206	9.49215	0	0	0	0.00128734	2.88294	25.3835	0	0	0	0.000773169	1.64546	17.2719	0	0	0	814.431	766.434	603	1556	1556	814.431	1098017	1098619	695.99	653.189	603	4243	4243	695.99	1098017	1098619	676.537	631.438	603	4292	4292	676.537	1098017
A911_05665	131.325	107.218	-120.795	-1.75772	131.213	106.623	-120.175	-1.84279	-9.55625e-05	-1.57153	-7.52679	5.20088e-14	8.61786e-11	2.64352e-13	-0.000120175	-1.84279	-10.3396	4.66927e-25	7.73698e-22	1.36696e-24	-2.46122e-05	-1.17261	-2.23605	0.0253484	1	0.0419185	289.317	272.266	228	209	209	289.317	1098700	1098927	282.853	265.458	228	652	652	282.853	1098700	1098927	268.473	250.576	228	644	644	268.473	1098700
A911_05670	190.913	162.498	-171.69	-2.09677	183.511	158.24	-166.622	-2.18072	-0.000166622	-2.18072	-13.6236	2.90259e-42	4.8096e-39	2.41688e-41	-0.000163072	-2.1272	-13.0867	3.93077e-39	6.51328e-36	1.25982e-38	3.55026e-06	1.02516	0.355455	0.722249	1	0.778638	328.384	309.031	1434	1492	1492	328.384	1098938	1100371	315.289	295.9	1434	4571	4571	315.289	1098938	1100371	341.024	318.291	1434	5145	5145	341.024	1098938
A911_05675	236.785	180.969	190.627	1.60251	198.742	147.69	156.741	1.52835	0.00012548	1.42297	6.43784	1.21193e-10	2.00817e-07	4.94623e-10	0.000156741	1.52835	5.66926	1.43427e-08	2.37658e-05	2.87722e-08	3.12612e-05	1.07405	1.01608	0.309589	1	0.390106	314.311	295.788	483	481	481	314.311	1100534	1101016	322.743	302.895	483	1576	1576	322.743	1100534	1101016	312.108	291.302	483	1586	1586	312.108	1100534
A911_05680	172.806	115.996	126.605	1.48879	144.207	91.1284	101.949	1.41973	8.31535e-05	1.34235	5.45218	4.9758e-08	8.2449e-05	1.59168e-07	0.000101949	1.41973	4.44283	8.87852e-06	0.0147117	1.54211e-05	1.87959e-05	1.05765	0.769084	0.441844	1	0.526337	271.485	255.486	708	609	609	271.485	1101026	1101733	257.198	241.381	708	1841	1841	257.198	1101026	1101733	248.363	231.807	708	1850	1850	248.363	1101026
A911_05685	75.9492	42.0973	-39.0097	-1.38047	74.0382	39.6572	-35.8728	-1.39127	1.10073e-06	1.0087	0.0554407	0.955787	1	0.975209	-3.47721e-05	-1.37926	-1.78194	0.0747584	1	0.0930688	-3.58728e-05	-1.39127	-3.78204	0.000155553	0.257751	0.000367166	96.9004	91.1896	342	105	105	96.9004	1101842	1102183	143.162	134.358	342	495	495	143.162	1101842	1102183	164.808	153.821	342	593	593	164.808	1101842
A911_05690	180.894	107.989	142.875	1.61312	159.757	85.7447	117.802	1.53918	4.49577e-06	1.02058	0.311193	0.755654	1	0.803155	0.000117802	1.53918	6.02	1.74432e-09	2.89034e-06	3.65404e-09	0.000113306	1.50815	5.36511	8.09017e-08	0.000134054	2.79279e-07	226.755	213.391	309	222	222	226.755	1102183	1102491	232.714	218.403	309	727	727	232.714	1102183	1102491	239.623	223.649	309	779	779	239.623	1102183
A911_05700	650.505	377.648	485.553	1.28855	519.659	277.508	363.921	1.23095	-2.02737e-06	-1.00129	-0.0625803	0.950101	1	0.970004	0.000361893	1.22937	4.73825	2.15579e-06	0.00357215	3.87015e-06	0.000363921	1.23095	4.76507	1.88795e-06	0.00312834	5.64682e-06	1693.82	1593.99	240	1288	1288	1693.82	1104113	1104352	1670.37	1567.65	240	4053	4053	1670.37	1104113	1104352	1683.96	1571.7	240	4252	4252	1683.96	1104113
A911_05710	120.74	74.7848	-89.8033	-1.23383	124.797	83.7974	-98.1464	-1.28352	-9.81464e-05	-1.28352	-5.54222	2.9867e-08	4.94896e-05	9.79993e-08	-7.89035e-05	-1.21593	-4.80367	1.55786e-06	0.00258138	2.81502e-06	1.92429e-05	1.05559	1.13523	0.256277	1	0.331759	476.624	448.535	1629	2460	2460	476.624	1104974	1106602	475.553	446.308	1629	7832	7832	475.553	1104974	1106602	469.412	438.12	1629	8045	8045	469.412	1104974
A911_05720	95.2988	51.9383	51.0646	1.22471	81.3009	38.7016	35.8024	1.16803	3.31964e-05	1.1558	1.33896	0.180585	1	0.234874	3.58024e-05	1.16803	1.68668	0.0916659	1	0.112678	2.60609e-06	1.01058	0.08577	0.931649	1	0.955585	225.796	212.489	636	455	455	225.796	1107412	1108047	229.083	214.995	636	1473	1473	229.083	1107412	1108047	226.863	211.74	636	1518	1518	226.863	1107412
A911_05735	407.265	292.547	-344.026	-2.29361	391.831	285.569	-331.879	-2.38248	-0.000331879	-2.38248	-10.8807	1.42534e-27	2.36179e-24	1.01801e-26	-0.000288149	-2.01536	-17.0653	2.70179e-65	4.47686e-62	9.26887e-65	4.37295e-05	1.18216	1.51389	0.130054	1	0.181549	603.308	567.753	1164	2225	2225	603.308	1110040	1111203	625.845	587.358	1164	7365	7365	625.845	1110040	1111203	600.754	560.707	1164	7357	7357	600.754	1110040
A911_05740	1265.88	1091.96	-1177.2	-2.08886	1128.83	1011.87	-1069.05	-2.10554	0.000356236	1.21207	6.38671	1.69507e-10	2.80873e-07	6.85057e-10	-0.000712811	-1.73715	-13.7262	7.08765e-43	1.17442e-39	2.30732e-42	-0.00106905	-2.10554	-32.8601	8.6307e-237	1.43011e-233	8.31458e-236	1692.56	1592.81	1125	6033	6033	1692.56	1111331	1112455	1876.77	1761.35	1125	21346	21346	1876.77	1111331	1112455	1805.6	1685.23	1125	21371	21371	1805.6	1111331
A911_05745	1031.07	926.907	-928.404	-1.9693	1010.99	843.086	-874.841	-2.02119	-3.09955e-05	-1.01823	-0.44496	0.656348	1	0.716656	-0.000874841	-2.02119	-12.9432	2.5708e-38	4.25982e-35	8.17624e-38	-0.000843846	-1.98501	-28.8667	3.23223e-183	5.3558e-180	3.07805e-182	1972.93	1856.66	1251	7820	7820	1972.93	1112452	1113702	1813.78	1702.23	1251	22940	22940	1813.78	1112452	1113702	1752.52	1635.7	1251	23066	23066	1752.52	1112452
A911_05750	1664.08	1188.49	-1371.11	-2.0528	1627.6	1110.64	-1342.43	-2.15239	-0.000266488	-1.11892	-1.88836	0.0589775	1	0.0857996	-0.00134243	-2.15239	-9.59914	8.06738e-22	1.33676e-18	2.32886e-21	-0.00107594	-1.92363	-31.9631	3.72564e-224	6.17339e-221	3.56844e-223	2937.63	2764.5	504	4691	4691	2937.63	1113704	1114207	2629.4	2467.7	504	13398	13398	2629.4	1113704	1114207	2453.37	2289.82	504	13009	13009	2453.37	1113704
A911_05755	34.4752	11.8135	9.65578	1.16838	28.6937	11.3	6.6052	1.1229	6.6052e-06	1.1229	0.786412	0.431626	1	0.500474	3.84064e-06	1.07146	0.558612	0.576427	1	0.62022	-2.76456e-06	-1.04801	-0.352056	0.724796	1	0.779788	46.1043	43.3872	1287	188	188	46.1043	1114298	1115584	60.715	56.9812	1287	790	790	60.715	1114298	1115584	65.2125	60.8654	1287	883	883	65.2125	1114298
A911_05760	64.8552	32.0071	28.2357	1.14742	55.9199	34.0696	-30.8609	-1.17873	-3.08609e-05	-1.17873	-2.75617	0.0058483	1	0.0102982	-7.01629e-06	-1.0357	-0.375855	0.707025	1	0.747632	2.38446e-05	1.1381	1.2966	0.194768	1	0.259848	201.588	189.708	1860	1188	1188	201.588	1115585	1117444	225.955	212.059	1860	4249	4249	225.955	1115585	1117444	223.724	208.81	1860	4378	4378	223.724	1115585
A911_05765	403.975	305.91	320.004	1.49369	350.812	251.777	258.155	1.42472	7.26857e-05	1.11958	0.808461	0.418825	1	0.488384	0.000258155	1.42472	7.32897	2.32037e-13	3.84485e-10	5.69607e-13	0.000185469	1.27255	2.15324	0.0313	1	0.0505498	705.388	663.817	498	1113	1113	705.388	1117532	1118029	593.867	557.346	498	2990	2990	593.867	1117532	1118029	645.305	602.288	498	3381	3381	645.305	1117532
A911_05770	328.67	130.724	117.084	1.12851	281.313	79.6835	65.2483	1.07638	5.34858e-05	1.06261	0.6307	0.528237	1	0.596206	6.52483e-05	1.07638	1.87132	0.0613015	1	0.0771272	1.17625e-05	1.01296	0.138076	0.89018	1	0.920166	953.945	897.725	1380	4171	4171	953.945	1118047	1119426	868.344	814.943	1380	12115	12115	868.344	1118047	1119426	910.958	850.232	1380	13226	13226	910.958	1118047
A911_05775	595.424	423.336	-460.628	-2.0585	546.505	418.435	-450.592	-2.15774	-9.1557e-05	-1.12236	-0.915863	0.359739	1	0.429614	-0.000450592	-2.15774	-15.1621	6.31885e-52	1.04703e-48	2.09826e-51	-0.000359035	-1.9225	-3.6983	0.000217048	0.359649	0.000496753	848.025	798.048	495	1330	1330	848.025	1119547	1120041	885.609	831.146	495	4432	4432	885.609	1119547	1120041	953.758	890.178	495	4967	4967	953.758	1119547
A911_05780	885.237	693.646	-765.058	-2.30184	849.843	678.213	-742.487	-2.41252	-0.000431733	-1.51618	-8.11772	4.75157e-16	7.87335e-13	2.75292e-15	-0.000742487	-2.41252	-14.2232	6.59357e-46	1.09255e-42	2.17208e-45	-0.000310755	-1.59119	-14.5894	3.28715e-48	5.44681e-45	2.76488e-47	1302.58	1225.82	1377	5683	5683	1302.58	1120310	1121686	1289.16	1209.88	1377	17947	17947	1289.16	1120310	1121686	1466.47	1368.71	1377	21245	21245	1466.47	1120310
A911_05785	525.57	414.573	469.942	2.72818	457.763	356.038	408.592	2.60244	0.000117744	1.46178	6.52074	6.99651e-11	1.15932e-07	2.88389e-10	0.000408592	2.60244	18.9772	0	0	0	0.000290848	1.78033	12.4555	0	0	0	290.588	273.462	807	743	743	290.588	1121683	1122489	250.65	235.235	807	2045	2045	250.65	1121683	1122489	274.548	256.246	807	2331	2331	274.548	1121683
A911_05790	533.374	365.139	-455.162	-2.24762	512.013	360.052	-442.332	-2.35541	-0.000303456	-1.65229	-6.67223	2.51968e-11	4.17512e-08	1.0678e-10	-0.000442332	-2.35541	-11.8651	1.79952e-32	2.98181e-29	5.52186e-32	-0.000138876	-1.42555	-4.63909	3.49966e-06	0.00579893	1.01027e-05	745.537	701.6	1527	3607	3607	745.537	1122631	1124157	831.713	780.565	1527	12840	12840	831.713	1122631	1124157	882.708	823.865	1527	14181	14181	882.708	1122631
A911_05795	232.266	126.837	-186.73	-1.59438	227.498	131.927	-188.568	-1.67111	-0.000165053	-1.54206	-6.26612	3.70191e-10	6.13406e-07	1.45013e-09	-0.000188568	-1.67111	-7.1996	6.03993e-13	1.00082e-09	1.46318e-12	-2.35148e-05	-1.08369	-1.6835	0.0922793	1	0.132387	447.594	421.216	1179	1672	1672	447.594	1124165	1125343	520.733	488.71	1179	6207	6207	520.733	1124165	1125343	534.34	498.72	1179	6628	6628	534.34	1124165
A911_05810	1423.78	1010.69	1183.62	1.51999	1198.63	790.562	960.687	1.4501	0.000461218	1.21609	3.62469	0.000289308	0.479383	0.000616173	0.000960687	1.4501	9.08378	0	0	0	0.000499469	1.19243	3.10021	0.00193385	1	0.00384219	2309.43	2173.33	495	3622	3622	2309.43	1127779	1128273	2271.37	2131.69	495	11367	11367	2271.37	1127779	1128273	2247.96	2098.11	495	11707	11707	2247.96	1127779
A911_05815	124.23	75.1923	104.667	2.08297	108.388	61.883	89.4432	1.98675	2.19416e-05	1.24206	2.6032	0.00923595	1	0.0157773	8.94432e-05	1.98675	8.83094	0	0	0	6.75016e-05	1.59956	6.53818	6.22773e-11	1.03193e-07	2.79657e-10	108.385	101.997	993	341	341	108.385	1128585	1129577	92.6363	86.9394	993	930	930	92.6363	1128585	1129577	88.9233	82.9955	993	929	929	88.9233	1128585
A911_05820	121.095	78.6031	101.754	3.26009	106.923	68.1607	89.1079	3.11137	1.29443e-05	1.30671	2.27237	0.0230643	1	0.0362939	8.91079e-05	3.11137	8.90791	0	0	0	7.61635e-05	2.38107	7.45488	8.99281e-14	1.49011e-10	5.08569e-13	41.755	39.2942	771	102	102	41.755	1129588	1130358	43.8752	41.177	771	342	342	43.8752	1129588	1130358	49.4355	46.14	771	401	401	49.4355	1129588
A911_05825	109.468	98.8544	102.832	3.91998	96.0833	87.4824	90.4548	3.73954	1.49093e-05	1.45155	2.87032	0.00410054	1	0.0074339	9.04548e-05	3.73954	12.5248	0	0	0	7.55454e-05	2.57624	9.99504	0	0	0	34.1397	32.1277	2265	245	245	34.1397	1130370	1132634	35.547	33.361	2265	814	814	35.547	1130370	1132634	35.9635	33.5661	2265	857	857	35.9635	1130370
A911_05830	70.3587	48.9499	59.1673	2.60268	61.2994	43.6311	51.3373	2.48339	4.44597e-06	1.12847	0.897249	0.369586	1	0.439314	5.13373e-05	2.48339	8.09877	6.66134e-16	1.10378e-12	1.7738e-15	4.68913e-05	2.20068	7.26465	3.74145e-13	6.19959e-10	2.01285e-12	31.2273	29.3869	849	84	84	31.2273	1132644	1133492	41.1258	38.5967	849	353	353	41.1258	1132644	1133492	38.4004	35.8405	849	343	343	38.4004	1132644
A911_05835	22.2538	14.2025	16.1176	1.91526	19.4129	12.9877	14.2807	1.89874	-6.81668e-06	-1.429	-1.20484	0.228263	1	0.287411	7.46407e-06	1.32872	1.23092	0.218353	1	0.254796	1.42807e-05	1.89874	3.64464	0.000267773	0.4437	0.000606147	13.1508	12.3757	192	8	8	13.1508	1133514	1133705	29.3644	27.5586	192	57	57	29.3644	1133514	1133705	30.198	28.1849	192	61	61	30.198	1133514
A911_05840	316.539	216.316	-268.71	-1.62691	311.136	223.073	-267.15	-1.69096	-0.00026715	-1.69096	-12.6167	1.711e-36	2.83512e-33	1.35652e-35	-0.000183955	-1.39154	-5.1735	2.29759e-07	0.00038071	4.31156e-07	8.31952e-05	1.21518	2.32802	0.0199109	1	0.033769	667.85	628.491	681	1441	1441	667.85	1133702	1134382	703.129	659.889	681	4841	4841	703.129	1133702	1134382	721.035	672.969	681	5166	5166	721.035	1133702
A911_05845	386.566	271.891	316.963	2.1205	332.205	239.993	271.253	2.02276	3.22767e-05	1.1217	1.36094	0.173534	1	0.226951	0.000271253	2.02276	10.7222	0	0	0	0.000238976	1.8033	7.46174	8.54872e-14	1.41652e-10	4.88456e-13	266.428	250.726	1341	1132	1132	266.428	1134451	1135791	295.85	277.656	1341	4011	4011	295.85	1134451	1135791	286.353	267.264	1341	4040	4040	286.353	1134451
A911_05850	505.463	386.715	437.699	1.78464	425.931	318.78	367.459	1.70261	8.4411e-05	1.1614	3.20861	0.00133378	1	0.00259703	0.000367459	1.70261	15.7982	0	0	0	0.000283048	1.466	10.3757	0	0	0	523.118	492.289	867	1437	1437	523.118	1135791	1136657	579.095	543.482	867	5076	5076	579.095	1135791	1136657	571.283	533.2	867	5211	5211	571.283	1135791
A911_05855	388.897	278.183	334.899	1.51703	318.822	215.346	271.53	1.44705	7.38301e-05	1.12155	3.16464	0.00155276	1	0.00300575	0.00027153	1.44705	10.9933	0	0	0	0.0001977	1.29022	8.6728	0	0	0	682.143	641.941	558	1206	1206	682.143	1136657	1137214	620.768	582.592	558	3502	3502	620.768	1136657	1137214	640.305	597.621	558	3759	3759	640.305	1136657
A911_05860	64.1746	20.1086	-10.7741	-1.04133	58.6802	19.8006	-19.0165	-1.08156	-7.39931e-06	-1.03023	-0.383744	0.701168	1	0.757883	-1.90165e-05	-1.08156	-0.991409	0.321486	1	0.365114	-1.16172e-05	-1.04982	-0.920481	0.357322	1	0.440706	271.824	255.805	627	540	540	271.824	1137297	1137923	235.526	221.042	627	1493	1493	235.526	1137297	1137923	299.701	279.722	627	1977	1977	299.701	1137297
A911_05865	105.931	51.0114	-82.421	-1.26239	113.007	62.6415	-88.4986	-1.3124	-8.84986e-05	-1.3124	-5.99001	2.09837e-09	3.47701e-06	7.62501e-09	-7.73386e-05	-1.26266	-5.19063	2.09588e-07	0.000347287	3.95094e-07	1.116e-05	1.0394	0.804316	0.421215	1	0.506865	374.111	352.063	1554	1842	1842	374.111	1137844	1139397	414.996	389.475	1554	6520	6520	414.996	1137844	1139397	400.504	373.806	1554	6548	6548	400.504	1137844
A911_05870	96.9765	52.0056	67.1961	1.54275	81.1996	54.0813	59.1262	1.52946	-2.40764e-05	-1.2156	-1.36688	0.171663	1	0.225036	3.50498e-05	1.25819	1.7532	0.0795679	1	0.0986856	5.91262e-05	1.52946	4.61898	3.85649e-06	0.0063902	1.10366e-05	111.428	104.861	558	197	197	111.428	1139406	1139963	171.943	161.369	558	970	970	171.943	1139406	1139963	151.091	141.019	558	887	887	151.091	1139406
A911_05875	71.4499	38.1169	49.3365	2.48979	62.4955	33.038	42.7044	2.37608	4.004e-05	2.29022	6.20352	5.52191e-10	9.1498e-07	2.11312e-09	4.27044e-05	2.37608	5.42855	5.68158e-08	9.41438e-05	1.10627e-07	2.66445e-06	1.03749	0.302199	0.762501	1	0.81304	26.8025	25.2229	1260	107	107	26.8025	1139963	1141222	32.264	30.2799	1260	411	411	32.264	1139963	1141222	40.2828	37.5975	1260	534	534	40.2828	1139963
A911_05880	131.631	74.5862	99.7015	1.77302	112.925	64.2283	85.3171	1.70586	8.53171e-05	1.70586	5.50775	3.6347e-08	6.02269e-05	1.18324e-07	6.95289e-05	1.57524	3.7726	0.000161555	0.267697	0.000260153	-1.57881e-05	-1.08292	-1.02525	0.305248	1	0.386088	103.642	97.5337	807	265	265	103.642	1141166	1141972	130.289	122.276	807	1063	1063	130.289	1141166	1141972	152.998	142.799	807	1299	1299	152.998	1141166
A911_05885	338.8	168.62	240.746	1.48676	280.95	140.822	193.999	1.41843	0.000139171	1.30017	4.73462	2.19469e-06	0.0036366	5.94876e-06	0.000193999	1.41843	5.79111	6.99279e-09	1.15871e-05	1.42347e-08	5.48279e-05	1.09095	1.82495	0.0680081	1	0.100886	444.559	418.359	1383	1948	1948	444.559	1141976	1143358	508.147	476.897	1383	7105	7105	508.147	1141976	1143358	531.053	495.652	1383	7727	7727	531.053	1141976
A911_05890	428.722	252.276	-303.003	-1.336	399.727	227.256	-280.145	-1.34737	0.000216198	1.24839	5.19743	2.0207e-07	0.00033483	6.01131e-07	-6.3947e-05	-1.07929	-1.3507	0.176791	1	0.210296	-0.000280145	-1.34737	-5.97195	2.34444e-09	3.88475e-06	9.05535e-09	862.951	812.094	726	1985	1985	862.951	1143361	1144086	947.562	889.29	726	6955	6955	947.562	1143361	1144086	974.845	909.86	726	7446	7446	974.845	1143361
A911_05895	239.266	139.185	158.71	1.55079	201.026	117.694	129.407	1.47903	0.000118046	1.43697	6.77818	1.21709e-11	2.01672e-08	5.32117e-11	0.000129407	1.47903	3.27413	0.00105989	1	0.00158219	1.13606e-05	1.02927	0.291629	0.77057	1	0.821115	260.705	245.34	1161	959	959	260.705	1144208	1145368	309.344	290.32	1161	3631	3631	309.344	1144208	1145368	294.399	274.774	1161	3596	3596	294.399	1144208
A911_05900	64.1071	16.7368	35.4353	1.52604	54.6849	14.7165	28.7551	1.45537	1.16759e-05	1.1849	1.26296	0.206605	1	0.261931	2.87551e-05	1.45537	2.054	0.0399758	1	0.0515085	1.70792e-05	1.22826	1.34855	0.177481	1	0.238706	52.6031	49.5029	204	34	34	52.6031	1145365	1145568	81.4566	76.4473	204	168	168	81.4566	1145365	1145568	68.0255	63.4908	204	146	146	68.0255	1145365
A911_05905	125.66	74.0862	93.8523	2.18782	108.748	63.1435	80.5212	2.08709	2.0257e-05	1.27348	2.70387	0.00685363	1	0.0119794	8.05212e-05	2.08709	6.88373	5.83134e-12	9.66252e-09	1.36092e-11	6.02641e-05	1.63888	5.02938	4.9209e-07	0.000815393	1.55609e-06	70.9098	66.7308	681	153	153	70.9098	1145570	1146250	83.08	77.9708	681	572	572	83.08	1145570	1146250	83.046	77.51	681	595	595	83.046	1145570
A911_05910	311.918	235.805	265.596	3.22637	273.538	206.355	232.406	3.07816	5.35942e-05	1.47924	4.77051	1.8376e-06	0.0030449	5.0329e-06	0.000232406	3.07816	15.4273	0	0	0	0.000178811	2.08091	12.3101	0	0	0	101.596	95.6086	612	197	197	101.596	1146214	1146825	132.044	123.923	612	817	817	132.044	1146214	1146825	124.247	115.965	612	800	800	124.247	1146214
A911_05915	301.782	225.609	259.554	2.30035	260.621	193.864	223.527	2.19448	0.000101841	1.54422	7.24794	4.23217e-13	7.01271e-10	2.02095e-12	0.000223527	2.19448	15.2879	0	0	0	0.000121686	1.4211	7.58595	3.30846e-14	5.48213e-11	1.92355e-13	181.595	170.893	2541	1462	1462	181.595	1146834	1149374	214.172	201.001	2541	5502	5502	214.172	1146834	1149374	203.041	189.506	2541	5428	5428	203.041	1146834
A911_05930	47.6269	24.5268	-38.995	-1.25923	50.9452	27.1392	-41.9286	-1.30906	-4.19286e-05	-1.30906	-4.1035	4.06949e-05	0.0674315	9.63307e-05	-2.0878e-05	-1.13322	-1.97794	0.0479358	1	0.0611468	2.10506e-05	1.15517	2.13247	0.0329682	1	0.0525778	179.407	168.834	1191	677	677	179.407	1151497	1152687	195.249	183.241	1191	2351	2351	195.249	1151497	1152687	193.61	180.704	1191	2426	2426	193.61	1151497
A911_05935	120.833	50.5077	-68.9403	-1.20214	125.264	44.3035	-76.6769	-1.24924	-7.66769e-05	-1.24924	-2.69842	0.00696704	1	0.0121648	-6.43544e-05	-1.20113	-2.14801	0.0317128	1	0.0413438	1.23225e-05	1.04006	0.608055	0.543151	1	0.6227	354.478	333.587	666	748	748	354.478	1152680	1153345	432.924	406.3	666	2915	2915	432.924	1152680	1153345	442.564	413.062	666	3101	3101	442.564	1152680
A911_05940	466.741	394.11	-421.831	-3.47918	441.419	379.285	-402.797	-3.64687	-0.000236571	-1.74299	-12.0732	1.46573e-33	2.42871e-30	1.11409e-32	-0.000402797	-3.64687	-22.2213	2.16921e-109	3.59438e-106	7.91714e-109	-0.000166226	-2.09231	-13.2739	3.28524e-40	5.44364e-37	2.64254e-39	568.113	534.632	600	1080	1080	568.113	1153493	1154092	577.809	542.275	600	3505	3505	577.809	1153493	1154092	630.019	588.02	600	3977	3977	630.019	1153493
A911_05945	354.253	157.463	-234.029	-2.23619	336.96	157.794	-227.383	-2.34297	-0.000151654	-1.61889	-2.95147	0.0031627	1	0.00584887	-0.000227383	-2.34297	-4.44658	8.72508e-06	0.0144575	1.51705e-05	-7.57285e-05	-1.44727	-6.44436	1.16101e-10	1.92379e-07	5.07597e-10	356.18	335.189	249	281	281	356.18	1154103	1154351	381.346	357.894	249	960	960	381.346	1154103	1154351	532.505	497.007	249	1395	1395	532.505	1154103
A911_05950	1237.41	1108.42	1177.84	2.70242	1073.91	954.634	1023.6	2.57778	0.000636745	1.98148	11.721	0	0	0	0.0010236	2.57778	36.7742	0	0	0	0.000386851	1.30093	6.74494	1.53111e-11	2.53705e-08	7.33251e-11	720.763	678.286	1248	2850	2850	720.763	1154609	1155856	674.549	633.066	1248	8511	8511	674.549	1154609	1155856	680.273	634.925	1248	8932	8932	680.273	1154609
A911_05955	1397.07	819.009	1079.91	1.57595	1193.13	646.505	884.846	1.50318	0.000696327	1.39598	5.41332	6.18676e-08	0.000102515	1.96388e-07	0.000884846	1.50318	7.19824	6.09957e-13	1.0107e-09	1.47547e-12	0.000188519	1.0768	1.56098	0.118529	1	0.167293	2049.88	1929.07	675	4384	4384	2049.88	1155853	1156527	1848.4	1734.73	675	12614	12614	1848.4	1155853	1156527	1726.8	1611.69	675	12263	12263	1726.8	1155853
A911_05960	1376.56	1186.9	1263.35	2.26252	1195.07	1011.68	1086.96	2.15857	0.000775386	1.82647	13.5203	0	0	0	0.00108696	2.15857	27.1184	0	0	0	0.000311573	1.18183	5.24275	1.58209e-07	0.000262152	5.29601e-07	946.633	890.844	1419	4256	4256	946.633	1156603	1158021	1045.23	980.95	1419	14995	14995	1045.23	1156603	1158021	1010.11	942.773	1419	15080	15080	1010.11	1156603
A911_05965	143.874	92.6627	105.436	1.65124	128.695	82.4064	93.2214	1.6387	-8.80931e-05	-1.60357	-6.2291	4.6915e-10	7.77381e-07	1.80367e-09	5.12831e-06	1.02191	0.246131	0.805581	1	0.837946	9.32214e-05	1.6387	5.12071	3.04404e-07	0.000504398	9.8708e-07	274.666	258.478	894	778	778	274.666	1158221	1159114	233.67	219.3	894	2112	2112	233.67	1158221	1159114	240.388	224.363	894	2261	2261	240.388	1158221
A911_05970	269.203	187.787	-219.984	-1.86483	259.248	183.798	-215.29	-1.93852	-0.00021529	-1.93852	-10.4651	1.24987e-25	2.07104e-22	8.70186e-25	-0.000184559	-1.70951	-8.86476	7.66977e-19	1.27088e-15	2.16874e-18	3.07303e-05	1.13396	2.40602	0.0161275	1	0.0278367	457.015	430.082	375	543	543	457.015	1159130	1159504	449.982	422.309	375	1706	1706	449.982	1159130	1159504	516.054	481.653	375	2036	2036	516.054	1159130
A911_05975	91.8468	51.2156	-75.4798	-1.53543	89.8852	53.9382	-75.7919	-1.59626	-7.57919e-05	-1.59626	-5.97764	2.26402e-09	3.75149e-06	8.17317e-09	-6.57634e-05	-1.47953	-5.13362	2.84238e-07	0.000470982	5.29789e-07	1.00286e-05	1.07889	1.0686	0.285248	1	0.364142	192.748	181.389	1626	993	993	192.748	1159511	1161136	224.65	210.834	1626	3693	3693	224.65	1159511	1161136	231.953	216.491	1626	3968	3968	231.953	1159511
A911_05980	59.6526	29.0301	-40.6175	-1.86354	56.4935	29.4569	-39.8152	-1.93995	-3.98152e-05	-1.93995	-5.19805	2.01399e-07	0.000333718	6.00213e-07	-2.83971e-05	-1.52805	-4.21851	2.45929e-05	0.0407504	4.17098e-05	1.14181e-05	1.26956	1.62775	0.103578	1	0.147322	85.3022	80.275	333	90	90	85.3022	1161146	1161478	83.466	78.333	333	281	281	83.466	1161146	1161478	94.193	87.9139	333	330	330	94.193	1161146
A911_05985	84.0327	51.9206	-66.9563	-1.62599	82.7282	53.5338	-67.3583	-1.70405	-6.0839e-05	-1.59534	-6.30035	2.96991e-10	4.92115e-07	1.17731e-09	-6.73583e-05	-1.70405	-7.05818	1.68716e-12	2.79562e-09	4.01093e-12	-6.51923e-06	-1.06814	-0.802775	0.422105	1	0.507199	160.096	150.661	621	315	315	160.096	1161475	1162095	171.861	161.292	621	1079	1079	171.861	1161475	1162095	189.793	177.141	621	1240	1240	189.793	1161475
A911_05995	138.337	38.0332	-103.631	-1.38195	138.943	48.9439	-106.849	-1.43679	-0.000106849	-1.43679	-3.7915	0.000149741	0.248121	0.000329072	-9.67815e-05	-1.38	-3.42702	0.000610243	1	0.000942379	1.00677e-05	1.04116	0.780477	0.43511	1	0.519436	316.77	298.102	822	825	825	316.77	1164142	1164963	404.31	379.446	822	3360	3360	404.31	1164142	1164963	403.786	376.869	822	3492	3492	403.786	1164142
A911_06000	101.819	49.1498	-73.5595	-1.43075	100.793	54.9507	-76.3134	-1.49965	-5.45659e-05	-1.31273	-4.56193	5.06869e-06	0.00839883	1.32057e-05	-7.63134e-05	-1.49965	-6.5481	5.8277e-11	9.6565e-08	1.29444e-10	-2.17475e-05	-1.14239	-2.08252	0.0372946	1	0.0585755	228.998	215.502	951	690	690	228.998	1164960	1165910	239.738	224.995	951	2305	2305	239.738	1164960	1165910	264.259	246.643	951	2644	2644	264.259	1164960
A911_06005	55.1711	43.5293	48.7276	1.7587	48.7323	37.7474	43.1085	1.74428	-7.76846e-06	-1.13412	-1.21028	0.226171	1	0.28521	3.534e-05	1.538	4.74086	2.12815e-06	0.00352635	3.82467e-06	4.31085e-05	1.74428	5.92263	3.16852e-09	5.25024e-06	1.20973e-08	66.0371	62.1452	975	204	204	66.0371	1165907	1166881	69.5932	65.3134	975	686	686	69.5932	1165907	1166881	74.5772	69.6057	975	765	765	74.5772	1165907
A911_06010	93.0358	32.272	-65.6026	-1.33052	94.4252	40.4443	-70.0323	-1.39447	-4.8857e-05	-1.24587	-3.62133	0.000293092	0.485653	0.000623432	-7.00323e-05	-1.39447	-5.2945	1.19349e-07	0.000197762	2.28099e-07	-2.11753e-05	-1.11927	-1.89101	0.0586226	1	0.0881467	240.588	226.409	774	590	590	240.588	1166937	1167710	271.432	254.74	774	2124	2124	271.432	1166937	1167710	280.236	261.555	774	2282	2282	280.236	1166937
A911_06020	87.344	48.0324	-53.8866	-1.40677	77.7262	48.0304	-49.4463	-1.41736	8.95672e-06	1.05634	0.55685	0.57763	1	0.642802	-4.04896e-05	-1.34176	-3.31608	0.000912914	1	0.00137894	-4.94463e-05	-1.41736	-3.60048	0.000317639	0.526328	0.000710294	147.603	138.904	603	282	282	147.603	1168791	1169393	174.531	163.797	603	1064	1064	174.531	1168791	1169393	186.631	174.19	603	1184	1184	186.631	1168791
A911_06025	16.3709	10.9454	-11.6527	-1.6851	15.3907	11.1134	-11.6566	-1.76635	-1.58233e-06	-1.06258	-0.379514	0.704306	1	0.759788	-1.16566e-05	-1.76635	-3.11252	0.00185499	1	0.00271052	-1.00743e-05	-1.66232	-2.74206	0.00610556	1	0.0114315	25.5125	24.0089	1200	97	97	25.5125	1169506	1170705	29.3438	27.5392	1200	356	356	29.3438	1169506	1170705	31.1287	29.0536	1200	393	393	31.1287	1169506
A911_06030	819.77	285.733	468.643	1.99894	721.37	231.178	404.507	1.91897	0.000404507	1.91897	3.15737	0.00159199	1	0.00306737	0.000397474	1.90299	2.74675	0.00601885	1	0.00843845	-7.03277e-06	-1.0084	-0.0477008	0.961955	1	0.979744	654.834	616.242	321	666	666	654.834	1170761	1171081	361.135	338.926	321	1172	1172	361.135	1170761	1171081	391.449	365.355	321	1322	1322	391.449	1170761
A911_06040	367.985	283.176	314.92	1.95827	317.764	238.649	267.584	1.86857	0.000118876	1.38587	5.39821	6.73127e-08	0.000111537	2.12857e-07	0.000267584	1.86857	12.4729	0	0	0	0.000148708	1.3483	7.35987	1.84075e-13	3.05012e-10	1.01671e-12	292.55	275.309	903	837	837	292.55	1172284	1173186	345.26	324.027	903	3152	3152	345.26	1172284	1173186	348.093	324.889	903	3307	3307	348.093	1172284
A911_06045	230.385	147.03	190.768	2.40422	199.816	126.904	164.732	2.29349	7.09099e-05	1.55679	6.8069	9.97358e-12	1.65262e-08	4.38361e-11	0.000164732	2.29349	9.60911	0	0	0	9.38224e-05	1.47322	5.26525	1.40006e-07	0.00023199	4.73449e-07	121.554	114.39	1197	461	461	121.554	1173183	1174379	141.963	133.233	1197	1718	1718	141.963	1173183	1174379	144.043	134.441	1197	1814	1814	144.043	1173183
A911_06055	75.0782	43.6892	39.7599	1.24973	60.3487	38.1507	28.7418	1.19263	4.41949e-06	1.02962	0.236341	0.813168	1	0.851719	2.87418e-05	1.19263	1.67416	0.0940997	1	0.115584	2.43223e-05	1.15832	1.84626	0.0648548	1	0.0966647	138.362	130.208	495	217	217	138.362	1176176	1176670	146.869	137.837	495	735	735	146.869	1176176	1176670	192.403	179.577	495	1002	1002	192.403	1176176
A911_06060	74.8695	39.5637	55.4792	1.17034	61.453	36.6081	47.2897	1.16104	-2.919e-05	-1.09941	-2.03658	0.0416921	1	0.0626894	1.80997e-05	1.05606	1.21701	0.223601	1	0.26037	4.72897e-05	1.16104	3.25201	0.00114591	1	0.00236754	332.879	313.261	1536	1620	1620	332.879	1176809	1178344	362.418	340.131	1536	5628	5628	362.418	1176809	1178344	337.623	315.117	1536	5456	5456	337.623	1176809
A911_06070	62.3382	35.4486	41.8521	1.31313	49.7409	28.789	34.1118	1.27764	-2.44837e-06	-1.01993	-0.269205	0.787772	1	0.828786	3.16634e-05	1.25267	3.26439	0.00109699	1	0.00163317	3.41118e-05	1.27764	3.53216	0.00041218	0.682982	0.000905812	122.488	115.27	1461	567	567	122.488	1178430	1179890	144.339	135.463	1461	2132	2132	144.339	1178430	1179890	134.149	125.206	1461	2062	2062	134.149	1178430
A911_06075	842.428	490.394	-688.968	-1.75228	807.427	505.418	-678.642	-1.82189	-0.000678642	-1.82189	-8.25581	1.50935e-16	2.501e-13	9.12774e-16	-0.00035879	-1.3132	-4.33078	1.48585e-05	0.0246205	2.55399e-05	0.000319852	1.38737	12.4841	0	0	0	1434.28	1349.76	1251	5685	5685	1434.28	1180130	1181380	1643.7	1542.62	1251	20789	20789	1643.7	1180130	1181380	1736.42	1620.66	1251	22854	22854	1736.42	1180130
A911_06080	307.586	181.756	-259.697	-1.62407	300.217	189.627	-258.421	-1.68884	-0.000258421	-1.68884	-8.48342	2.18736e-17	3.62446e-14	1.35241e-16	-0.000100403	-1.18831	-3.20634	0.00134436	1	0.00198009	0.000158018	1.42121	9.08342	0	0	0	613.122	576.988	453	880	880	613.122	1181377	1181829	708.102	664.556	453	3243	3243	708.102	1181377	1181829	706.26	659.18	453	3366	3366	706.26	1181377
A911_06085	253.118	180.456	220.886	1.67278	226.264	181.143	195.249	1.65955	-0.000182741	-1.61729	-11.3733	5.68506e-30	9.42015e-27	4.18673e-29	1.25087e-05	1.02613	0.592668	0.553403	1	0.59661	0.000195249	1.65955	9.95615	0	0	0	510.473	480.389	2049	3314	3314	510.473	1181819	1183867	507.061	475.878	2049	10504	10504	507.061	1181819	1183867	514.352	480.064	2049	11088	11088	514.352	1181819
A911_06090	243.352	103.584	156.919	1.29415	201.638	82.1696	136.609	1.284	-2.46503e-05	-1.05125	-0.929666	0.352544	1	0.422085	0.000111959	1.22141	2.77024	0.00560158	1	0.00789271	0.000136609	1.284	3.86261	0.000112183	0.185887	0.000271368	517.409	486.916	2160	3541	3541	517.409	1183937	1186096	588.158	551.988	2160	12844	12844	588.158	1183937	1186096	512.254	478.106	2160	11641	11641	512.254	1183937
A911_06095	227.836	151.07	181.991	2.06698	197.867	126.234	155.475	1.97209	5.22446e-05	1.32665	4.69138	2.71375e-06	0.00449669	7.26444e-06	0.000155475	1.97209	7.7627	8.21565e-15	1.36133e-11	2.11716e-14	0.00010323	1.48651	5.04585	4.51533e-07	0.00074819	1.43607e-06	178.393	167.88	483	273	273	178.393	1186093	1186575	164.853	154.715	483	805	805	164.853	1186093	1186575	168.452	157.222	483	856	856	168.452	1186093
A911_06100	264.938	194.341	228.635	2.10256	228.397	165.197	195.483	2.00529	0.000111781	1.57485	8.65371	0	0	0	0.000195483	2.00529	12.3297	0	0	0	8.37015e-05	1.27332	4.92695	8.35276e-07	0.00138405	2.58701e-06	215.173	202.492	663	452	452	215.173	1186614	1187276	207.222	194.479	663	1389	1389	207.222	1186614	1187276	199.704	186.391	663	1393	1393	199.704	1186614
A911_06105	203.156	120.639	157.636	1.67914	170.474	107.389	130.929	1.6016	2.77371e-05	1.12745	1.49418	0.135128	1	0.181595	0.000130929	1.6016	6.85395	7.1847e-12	1.1905e-08	1.66971e-11	0.000103192	1.42055	4.34342	1.40283e-05	0.0232448	3.76739e-05	225.061	211.797	1185	845	845	225.061	1187294	1188478	243.231	228.273	1185	2914	2914	243.231	1187294	1188478	228.038	212.837	1185	2843	2843	228.038	1187294
A911_06110	57.4594	23.6075	31.0299	1.17785	58.6291	20.1021	-31.0307	-1.1973	-3.10307e-05	-1.1973	-2.57956	0.00989272	1	0.0167781	-4.4882e-06	-1.02442	-0.362195	0.717206	1	0.756342	2.65425e-05	1.16876	2.48943	0.0127947	1	0.0224586	186.187	175.214	456	269	269	186.187	1188532	1188987	220.599	207.033	456	1017	1017	220.599	1188532	1188987	195.727	182.679	456	939	939	195.727	1188532
A911_06115	17585	9383.25	-12697.9	-1.72279	17342.2	9566.96	-12668.6	-1.80612	-0.00438027	-1.18248	-2.33351	0.0196213	1	0.0313828	-0.0126686	-1.80612	-6.59304	4.30979e-11	7.14133e-08	9.6766e-11	-0.00828836	-1.5274	-10.7721	4.66647e-27	7.73234e-24	3.4988e-26	34022.2	32017.2	1296	139703	139703	34022.2	1189238	1190533	28104.6	26376.3	1296	368244	368244	28104.6	1189238	1190533	28670.3	26759.1	1296	390920	390920	28670.3	1189238
A911_06120	30.5854	13.7207	-10.9022	-1.08346	32.8615	15.6386	-14.8989	-1.1265	-1.48989e-05	-1.1265	-1.63074	0.102945	1	0.142625	-9.63157e-06	-1.07828	-0.990582	0.32189	1	0.365323	5.26735e-06	1.04472	0.556545	0.577838	1	0.656256	130.242	122.566	1122	463	463	130.242	1190649	1191770	142.108	133.369	1122	1612	1612	142.108	1190649	1191770	152.231	142.083	1122	1797	1797	152.231	1190649
A911_06125	861.027	541.888	-694.321	-1.77998	837.795	555.749	-689.191	-1.8656	-0.000478866	-1.47576	-8.19974	2.40986e-16	3.99313e-13	1.416e-15	-0.000689191	-1.8656	-11.1719	5.6026e-29	9.2835e-26	1.67875e-28	-0.000210324	-1.26416	-6.44374	1.16578e-10	1.93169e-07	5.0834e-10	1488.85	1401.11	672	3170	3170	1488.85	1191927	1192598	1561.1	1465.09	672	10606	10606	1561.1	1191927	1192598	1703.53	1589.97	672	12044	12044	1703.53	1191927
A911_06130	147.755	56.1587	-78.9328	-1.20101	150.918	71.7051	-90.1204	-1.25661	-1.61611e-05	-1.03801	-0.629653	0.528922	1	0.596206	-9.01204e-05	-1.25661	-3.51148	0.000445618	0.73839	0.000695282	-7.39593e-05	-1.2106	-4.39485	1.1085e-05	0.0183679	2.99639e-05	426.698	401.551	1236	1671	1671	426.698	1192595	1193830	471.031	442.064	1236	5886	5886	471.031	1192595	1193830	514.62	480.314	1236	6692	6692	514.62	1192595
A911_06140	1219.46	1031.22	-1110.48	-2.00415	1180.94	1014.45	-1088.79	-2.10064	-0.000781364	-1.6026	-11.1339	8.59134e-29	1.42358e-25	6.24379e-28	-0.00108879	-2.10064	-29.4906	3.92418e-191	6.50236e-188	1.50867e-190	-0.000307429	-1.31077	-4.38928	1.1373e-05	0.018845	3.06922e-05	2195.81	2066.4	537	3736	3736	2195.81	1194399	1194935	2179.19	2045.17	537	11831	11831	2179.19	1194399	1194935	2274.1	2122.51	537	12848	12848	2274.1	1194399
A911_06145	1953.98	1764.63	-1854.54	-2.20701	1884.02	1721.13	-1805.03	-2.31331	-0.00105821	-1.49886	-25.2095	3.20516e-140	5.31095e-137	2.96701e-139	-0.00180503	-2.31331	-38.9935	0	0	0	-0.000746821	-1.54337	-17.6423	1.17202e-69	1.94203e-66	1.0441e-68	3370.24	3171.62	693	7400	7400	3370.24	1194932	1195624	3364.85	3157.92	693	23575	23575	3364.85	1194932	1195624	3437.96	3208.78	693	25066	25066	3437.96	1194932
A911_06150	2527.45	2263.44	-2383.78	-2.26854	2466.32	2204.72	-2316.28	-2.37804	-0.00143118	-1.55776	-13.9116	5.39744e-44	8.94355e-41	4.56304e-43	-0.00231628	-2.37804	-40.0294	0	0	0	-0.000885097	-1.52658	-9.40558	5.17742e-21	8.57898e-18	3.65063e-20	4346.56	4090.4	1716	23632	23632	4346.56	1195635	1197350	4174.17	3917.47	1716	72417	72417	4174.17	1195635	1197350	4268.02	3983.51	1716	77054	77054	4268.02	1195635
A911_06155	1692.69	1410.95	-1551.47	-1.99451	1664.16	1399.56	-1522.14	-2.09085	-0.001029	-1.54488	-11.9701	5.10364e-33	8.45673e-30	3.84397e-32	-0.00152214	-2.09085	-27.5827	1.84423e-167	3.05589e-164	7.00892e-167	-0.000493132	-1.35341	-5.44238	5.25751e-08	8.7117e-05	1.83791e-07	3168.09	2981.38	1140	11443	11443	3168.09	1197353	1198492	3056.89	2868.9	1140	35232	35232	3056.89	1197353	1198492	3109.53	2902.24	1140	37295	37295	3109.53	1197353
A911_06165	431.531	347.422	389.73	2.21235	370.599	298.086	334.689	2.11043	4.51249e-05	1.14972	3.04472	0.002329	1	0.00442057	0.000334689	2.11043	18.8253	0	0	0	0.000289564	1.83561	16.004	0	0	0	302.547	284.717	1980	1898	1898	302.547	1200451	1202430	340.895	319.931	1980	6824	6824	340.895	1200451	1202430	320.959	299.564	1980	6686	6686	320.959	1200451
A911_06170	610.877	468.893	535.316	1.51393	551.805	396.076	471.058	1.5014	-0.000144291	-1.15358	-3.19782	0.00138473	1	0.00268677	0.000326768	1.30151	7.95262	1.77636e-15	2.94342e-12	4.69445e-15	0.000471058	1.5014	13.1323	0	0	0	1082.41	1018.62	1092	3745	3745	1082.41	1202430	1203521	1212.66	1138.09	1092	13388	13388	1212.66	1202430	1203521	1172.8	1094.62	1092	13474	13474	1172.8	1202430
A911_06175	442.914	360.004	390.441	1.4694	363.988	293.814	313.395	1.40188	3.40387e-05	1.04365	1.19647	0.231512	1	0.290618	0.000313395	1.40188	10.4332	0	0	0	0.000279357	1.34325	11.0853	0	0	0	779.886	733.924	1206	2980	2980	779.886	1203518	1204723	861.663	808.673	1206	10506	10506	861.663	1203518	1204723	853.789	796.874	1206	10833	10833	853.789	1203518
A911_06180	541.869	393.019	455.214	1.94951	462.815	334.805	386.501	1.85998	0.000154183	1.34306	5.8139	6.10358e-09	1.01136e-05	2.10263e-08	0.000386501	1.85998	13.9279	0	0	0	0.000232318	1.38488	9.84999	0	0	0	432.466	406.979	2196	3009	3009	432.466	1204735	1206930	496.27	465.751	2196	11018	11018	496.27	1204735	1206930	509.527	475.561	2196	11772	11772	509.527	1204735
A911_06195	361.408	262.874	315.35	3.4263	317.454	230.565	276.465	3.26974	6.84486e-05	1.56195	4.64355	3.42484e-06	0.00567496	9.09449e-06	0.000276465	3.26974	15.4804	0	0	0	0.000208016	2.09336	13.762	0	0	0	107.056	100.747	1194	405	405	107.056	1207920	1209113	128.9	120.973	1194	1556	1556	128.9	1207920	1209113	153.958	143.695	1194	1934	1934	153.958	1207920
A911_06200	304.387	211.857	257.328	2.6443	264.823	184.165	223.393	2.52277	6.2877e-05	1.4286	5.7656	8.13709e-09	1.34831e-05	2.78003e-08	0.000223393	2.52277	12.5453	0	0	0	0.000160516	1.7659	8.73293	0	0	0	143.534	135.075	807	367	367	143.534	1209110	1209916	155.292	145.742	807	1267	1267	155.292	1209110	1209916	170.665	159.288	807	1449	1449	170.665	1209110
A911_06205	582.99	449.263	516.585	2.30473	502.639	388.065	444.994	2.19894	0.000100319	1.27029	3.51166	0.000445328	0.737909	0.000929356	0.000444994	2.19894	18.368	0	0	0	0.000344675	1.73105	11.7437	0	0	0	369.643	347.859	666	780	780	369.643	1209903	1210568	386.439	362.674	666	2602	2602	386.439	1209903	1210568	431.718	402.939	666	3025	3025	431.718	1209903
A911_06210	893.638	664.42	783.612	2.98535	781.039	580.89	683.858	2.84847	0.000402825	2.08884	7.24682	4.2677e-13	7.07157e-10	2.03206e-12	0.000683858	2.84847	16.5087	0	0	0	0.000281033	1.36366	4.68452	2.80619e-06	0.00464986	8.18638e-06	347.742	327.248	1179	1299	1299	347.742	1210638	1211816	394.556	370.292	1179	4703	4703	394.556	1210638	1211816	441.79	412.339	1179	5480	5480	441.79	1210638
A911_06215	1179.85	1084.29	1125.43	2.0768	1003.41	924.738	961.515	1.9812	0.000517765	1.52837	4.362	1.28883e-05	0.021356	3.20179e-05	0.000961515	1.9812	30.8371	0	0	0	0.00044375	1.29629	3.69676	0.000218373	0.361844	0.000499095	1034.4	973.438	1233	4041	4041	1034.4	1211816	1213048	1037.65	973.837	1233	12935	12935	1037.65	1211816	1213048	1063.43	992.537	1233	13795	13795	1063.43	1211816
A911_06220	539.22	379.091	463.093	1.87587	457.851	320.071	391.424	1.78973	0.000156109	1.31496	2.68449	0.00726416	1	0.0126303	0.000391424	1.78973	13.8357	0	0	0	0.000235315	1.36105	4.1331	3.57906e-05	0.059305	9.18034e-05	487.922	459.167	969	1498	1498	487.922	1212996	1213964	525.895	493.554	969	5152	5152	525.895	1212996	1213964	572.356	534.202	969	5835	5835	572.356	1212996
A911_06225	81.1543	71.7904	72.2792	1.64287	67.4727	59.7494	61.1306	1.57989	6.11306e-05	1.57989	6.42087	1.35507e-10	2.24535e-07	5.5033e-10	5.93146e-05	1.56267	6.25103	4.07791e-10	6.7571e-07	8.78687e-10	-1.81602e-06	-1.01102	-0.17283	0.862785	1	0.897448	113.519	106.829	1101	396	396	113.519	1214042	1215142	108.614	101.935	1101	1209	1209	108.614	1214042	1215142	115.164	107.487	1101	1334	1334	115.164	1214042
A911_06230	35.4408	27.2116	25.3521	1.4089	29.1927	21.4938	19.971	1.34352	1.62857e-05	1.28013	2.45005	0.0142836	1	0.0233874	1.9971e-05	1.34352	2.52644	0.0115226	1	0.0157662	3.68531e-06	1.04952	0.447194	0.654735	1	0.720861	61.0571	57.4588	1344	260	260	61.0571	1215596	1216939	64.7636	60.7808	1344	880	880	64.7636	1215596	1216939	60.1838	56.1718	1344	851	851	60.1838	1215596
A911_06235	170.134	113.574	113.516	1.92733	146.945	95.2217	97.6832	1.85101	9.76832e-05	1.85101	3.51336	0.00044248	0.733189	0.000925744	9.14133e-05	1.79639	6.26125	3.81934e-10	6.32864e-07	8.24042e-10	-6.26985e-06	-1.03041	-0.207882	0.835321	1	0.874923	127.508	119.993	651	263	263	127.508	1216950	1217600	119.271	111.936	651	785	785	119.271	1216950	1217600	120.454	112.425	651	825	825	120.454	1216950
A911_06240	81.2022	43.0271	14.987	1.06289	73.7331	49.6499	-21.8812	-1.1019	-2.18812e-05	-1.1019	-0.817369	0.413718	1	0.484132	-1.00949e-05	-1.04456	-0.378076	0.705374	1	0.746363	1.17863e-05	1.05489	0.553159	0.580155	1	0.657535	204.776	192.708	672	436	436	204.776	1217597	1218268	271.124	254.45	672	1842	1842	271.124	1217597	1218268	281.47	262.707	672	1990	1990	281.47	1217597
A911_06250	362.543	197.951	-273.495	-1.43211	352.402	214.269	-279.255	-1.48948	-0.000279255	-1.48948	-7.95558	1.78334e-15	2.955e-12	1.0051e-14	-0.000252919	-1.42376	-8.00518	1.19325e-15	1.97722e-12	3.16356e-15	2.63357e-05	1.04616	1.04792	0.294675	1	0.374445	845.734	795.892	1236	3312	3312	845.734	1218897	1220132	918.294	861.821	1236	11475	11475	918.294	1218897	1220132	955.261	891.582	1236	12422	12422	955.261	1218897
A911_06260	451.95	284.925	357.566	1.73307	397.43	231.939	305.191	1.66741	0.000305191	1.66741	8.80678	0	0	0	0.000161588	1.35337	4.35018	1.36025e-05	0.0225394	2.34298e-05	-0.000143603	-1.23204	-3.78697	0.0001525	0.252692	0.000360474	436.296	410.583	816	1128	1128	436.296	1221590	1222405	521.589	489.513	816	4303	4303	521.589	1221590	1222405	505.415	471.724	816	4339	4339	505.415	1221590
A911_06265	173.238	91.8954	-113.42	-1.1386	194.842	101.287	-135.758	-1.18399	-0.000135758	-1.18399	-5.37987	7.45422e-08	0.000123516	2.34822e-07	-0.000119401	-1.15831	-3.53002	0.000415532	0.688536	0.000650176	1.63571e-05	1.02217	0.517554	0.60477	1	0.677097	891.645	839.097	1332	3763	3763	891.645	1222442	1223773	967.062	907.59	1332	13023	13023	967.062	1222442	1223773	936.578	874.144	1332	13125	13125	936.578	1222442
A911_06270	557.91	344.92	-413.793	-1.42158	569.832	357.855	-430.643	-1.49053	-0.000400484	-1.44102	-5.85063	4.89746e-09	8.1151e-06	1.69418e-08	-0.000430643	-1.49053	-6.65913	2.75488e-11	4.56484e-08	6.22761e-11	-3.01597e-05	-1.03435	-0.914267	0.360577	1	0.443455	1520.64	1431.03	456	2197	2197	1520.64	1223775	1224230	1350.92	1267.85	456	6228	6228	1350.92	1223775	1224230	1314.43	1226.81	456	6306	6306	1314.43	1223775
A911_06280	417.415	214.094	210.583	1.38399	365.287	170.98	164.785	1.32048	0.000160517	1.31218	1.50878	0.131354	1	0.177242	0.000164785	1.32048	5.70471	1.16547e-08	1.93119e-05	2.34652e-08	4.26805e-06	1.00633	0.0392734	0.968672	1	0.985928	546.444	514.24	1005	1740	1740	546.444	1224990	1225994	539.536	506.356	1005	5482	5482	539.536	1224990	1225994	559.23	521.951	1005	5913	5913	559.23	1224990
A911_06285	182.577	128.802	136.462	1.50882	155.863	102.755	110.564	1.43971	6.5378e-05	1.26	1.51366	0.130111	1	0.175851	0.000110564	1.43971	5.17825	2.23984e-07	0.000371142	4.20796e-07	4.51857e-05	1.14262	0.973632	0.330239	1	0.412053	261.48	246.07	1131	937	937	261.48	1225996	1227126	267.7	251.237	1131	3061	3061	267.7	1225996	1227126	275.399	257.041	1131	3277	3277	275.399	1225996
A911_06290	153.871	104.638	124.392	1.83819	136.564	91.9708	110.277	1.82447	-1.89629e-05	-1.14177	-1.94069	0.0522963	1	0.0768218	9.13138e-05	1.59793	7.94118	1.9984e-15	3.31135e-12	5.26447e-15	0.000110277	1.82447	9.82803	0	0	0	168.709	158.766	1332	712	712	168.709	1227095	1228426	160.323	150.464	1332	2159	2159	160.323	1227095	1228426	159.557	148.921	1332	2236	2236	159.557	1227095
A911_06295	166.84	138.826	154.32	3.21663	148.998	123.563	137.551	3.19135	-2.54217e-05	-1.405	-3.58383	0.000338592	0.561046	0.000716534	0.00011213	2.27143	11.4349	0	0	0	0.000137551	3.19135	14.6895	0	0	0	88.4688	83.255	792	222	222	88.4688	1228423	1229214	101.659	95.4074	792	814	814	101.659	1228423	1229214	92.049	85.9129	792	767	767	92.049	1228423
A911_06305	131.514	100.094	116.503	4.28496	116.653	87.6732	102.701	4.08876	9.00074e-06	1.2707	1.79421	0.0727803	1	0.103963	0.000102701	4.08876	12.5573	0	0	0	9.37002e-05	3.21772	11.2081	0	0	0	33.0762	31.1269	792	83	83	33.0762	1229235	1230026	36.7172	34.4592	792	294	294	36.7172	1229235	1230026	36.6036	34.1635	792	305	305	36.6036	1229235
A911_06310	227.426	98.037	146.643	1.34676	188.469	84.062	128.247	1.33638	-1.93049e-05	-1.05063	-0.885653	0.375805	1	0.446236	0.000108942	1.27197	3.37113	0.00074862	1	0.00114645	0.000128247	1.33638	4.46962	7.83595e-06	0.0129842	2.14614e-05	444.052	417.882	231	325	325	444.052	1230057	1230287	387.083	363.278	231	904	904	387.083	1230057	1230287	450.558	420.523	231	1095	1095	450.558	1230057
A911_06315	104.738	86.4975	90.1829	1.24898	110.881	71.0074	77.9929	1.23877	-7.17998e-05	-1.21981	-3.09727	0.00195315	1	0.00373715	6.19313e-06	1.01554	0.260924	0.794151	1	0.827095	7.79929e-05	1.23877	4.99639	5.84156e-07	0.000967946	1.82631e-06	383.755	361.139	894	1087	1087	383.755	1230284	1231177	427.843	401.531	894	3867	3867	427.843	1230284	1231177	463.551	432.65	894	4360	4360	463.551	1230284
[truncated: 635 more rows]
[truncated: 55 more columns]
